# Supplementary material for: Comparative proteome analysis of Milnesium tardigradum in early embryonic state versus adults in active and anhydrobiotic state
Source: PLoS One. 2012 Sep 27;7(9):e45682. doi: 10.1371/journal.pone.0045682 (PMC3459984; doi:10.1371/journal.pone.0045682)
Supplement: Table S6 — Comparison of major components in active state (AS) determined by emPAI and 2D proteomics data. (XLSX) [file pone.0045682.s006.xlsx]

## Sheet: all identified protein spots
	spot no.	hit no.		prot_desc	prot_score	prot_mass	prot_matches (unique pept)	prot_cover	prot_pi	pep_seq
	A11	1	contig10543:1:889:2	contig10543:1:889:2|similar to Filamin-A (Q8BTM8)|Evalue: 1e-72	422	31907	7	29.2	8.52	HIVGSPFR
		1								ERGEYVLVVK
		1								ESNSVMVETVTK
		1								TGTQAEFTVNTLK
		1								VAMDCSEVDEGYK
		1								YTPLAPGDYFVAVK
		1								ADAAGNDMLLVGVYGK
		2	contig10542:1:699:1	contig10542:1:699:1|similar to Filamin-C (Q8VHX6)|Evalue: 2e-49	88	26529	2	11.6	5.97	VYAGGPGLER
		2								ELHIPGSPFQFTVGPLK
	A23	1	contig02694:1:571:2	contig02694:1:571:2|No Annotation	144	22160	3	18.5	8.74	QVNAETFNK
		1								GDFWSTDKPHR
		1								LIPDELLGTFEFSGK
		2	contig04802:115:695:1	contig04802:115:695:1|No Annotation	55	21955	1	6.2	6.23	AQGLWEATTEGK
	A24	1	contig02694:1:571:2	contig02694:1:571:2|No Annotation	66	22160	2	13.8	8.74	GDFWSTDKPHR
		1								LIPDELLGTFEFSGK
	A26	1	contig02694:1:571:2	contig02694:1:571:2|No Annotation	156	22160	3	19	8.74	VDYFYSFHTK
		1								GDFWSTDKPHR
		1								LIPDELLGTFEFSGK
	A27	1	contig22711:32:1325:2	contig22711:32:1325:2|similar to Elongation factor 1-alpha (P41752)|Evalue: 0.0	415	47896	8 (7)	20.6	8.32	LPLQDVYK
		1								IGGIGTVPVGR
		1								STTTGHLIYK
		1								EHALLAYTLGVK
		1								YYVTIIDAPGHR
		1								MDSSEPPFSEDR
		1								VETGVIKPGMVVTFAPTGLTTEVK
	A28	1	contig22711:32:1325:2	contig22711:32:1325:2|similar to Elongation factor 1-alpha (P41752)|Evalue: 0.0	219	47896	5	14.4	8.32	LPLQDVYK
		1								IGGIGTVPVGR
		1								STTTGHLIYK
		1								YYVTIIDAPGHR
		1								TLLEALDSISPPARPTDKPLR
	A29	1	contig22711:32:1325:2	contig22711:32:1325:2|similar to Elongation factor 1-alpha (P41752)|Evalue: 0.0	345	47896	9 (7)	20	8.32	LPLQDVYK
		1								IGGIGTVPVGR
		1								STTTGHLIYK
		1								EHALLAYTLGVK
		1								YYVTIIDAPGHR
		1								MDSSEPPFSEDR
		1								TLLEALDSISPPARPTDKPLR
	A30	1	contig22711:32:1325:2	contig22711:32:1325:2|similar to Elongation factor 1-alpha (P41752)|Evalue: 0.0	586	47896	14 (11)	36.9	8.32	LPLQDVYK
		1								IGGIGTVPVGR
		1								STTTGHLIYK
		1								EHALLAYTLGVK
		1								MDSSEPPFSEDR
		1								YYVTIIDAPGHR
		1								MDSSEPPFSEDR
		1								TLLEALDSISPPARPTDKPLR
		1								TIPFVPISGWHGDNMVEASEK
		1								VETGVIKPGMVVTFAPTGLTTEVK
		1								SGDAAIVNLIPTKPLCVEAFSEYPPLGR
	A32	1	contig22711:32:1325:2	contig22711:32:1325:2|similar to Elongation factor 1-alpha (P41752)|Evalue: 0.0	592	47896	12 (11)	38.3	8.32	LPLQDVYK
		1								IGGIGTVPVGR
		1								STTTGHLIYK
		1								YYVTIIDAPGHR
		1								MDSSEPPFSEDR
		1								VHVNIVVIGHVDSGK
		1								ESASFNAQVIVLNHPGEIR
		1								TLLEALDSISPPARPTDKPLR
		1								VETGVIKPGMVVTFAPTGLTTEVK
		1								NDPPKESASFNAQVIVLNHPGEIR
		1								SGDAAIVNLIPTKPLCVEAFSEYPPLGR
		2	contig24910:1:199:2	contig24910:1:199:2|No Annotation	32	7556	1	12.3	4.9	VALSSLPR
	A33	1	contig22711:32:1325:2	contig22711:32:1325:2|similar to Elongation factor 1-alpha (P41752)|Evalue: 0.0	340	47896	8 (7)	20.6	8.32	LPLQDVYK
		1								IGGIGTVPVGR
		1								STTTGHLIYK
		1								YYVTIIDAPGHR
		1								MDSSEPPFSEDR
		1								VHVNIVVIGHVDSGK
		1								TLLEALDSISPPARPTDKPLR
	A35	1	contig22711:32:1325:2	contig22711:32:1325:2|similar to Elongation factor 1-alpha (P41752)|Evalue: 0.0	382	47896	8	27.8	8.32	LPLQDVYK
		1								IGGIGTVPVGR
		1								STTTGHLIYK
		1								YYVTIIDAPGHR
		1								MDSSEPPFSEDR
		1								VHVNIVVIGHVDSGK
		1								VETGVIKPGMVVTFAPTGLTTEVK
		1								SGDAAIVNLIPTKPLCVEAFSEYPPLGR
		2	contig26438:1:1110:1	contig26438:1:1110:1|similar to Dipeptidyl aminopeptidase-like protein 6 (P46101)|Evalue: 2e-43	27	42529	1	3.5	7.53	VCLSPPDGIGGSR
	A40	1	contig22711:32:1325:2	contig22711:32:1325:2|similar to Elongation factor 1-alpha (P41752)|Evalue: 0.0	172	47896	4	10.7	8.32	LPLQDVYK
		1								IGGIGTVPVGR
		1								YYVTIIDAPGHR
		1								VHVNIVVIGHVDSGK
	A41	1	contig22711:32:1325:2	contig22711:32:1325:2|similar to Elongation factor 1-alpha (P41752)|Evalue: 0.0	216	47896	6 (5)	13	8.32	LPLQDVYK
		1								IGGIGTVPVGR
		1								STTTGHLIYK
		1								YYVTIIDAPGHR
		1								VHVNIVVIGHVDSGK
	A42	1	contig22711:32:1325:2	contig22711:32:1325:2|similar to Elongation factor 1-alpha (P41752)|Evalue: 0.0	216	47896	6 (5)	13	8.32	LPLQDVYK
		1								IGGIGTVPVGR
		1								STTTGHLIYK
		1								YYVTIIDAPGHR
		1								VHVNIVVIGHVDSGK
	A49	1	contig22711:32:1325:2	contig22711:32:1325:2|similar to Elongation factor 1-alpha (P41752)|Evalue: 0.0	60	47896	2	4.6	8.32	LPLQDVYK
		1								YYVTIIDAPGHR
		2	contig24910:1:199:2	contig24910:1:199:2|No Annotation	41	7556	1	12.3	4.9	VALSSLPR
	A50	1	contig22711:32:1325:2	contig22711:32:1325:2|similar to Elongation factor 1-alpha (P41752)|Evalue: 0.0	121	47896	4 (3)	9.5	8.32	LPLQDVYK
		1								YYVTIIDAPGHR
		1								TLLEALDSISPPARPTDKPLR
		2	contig11006:710:883:2	contig11006:710:883:2|No Annotation	73	6424	1	26.3	9.52	AEATPDAAAAAQASK
	A59	1	contig17490:79:1254:1	contig17490:79:1254:1|similar to Uncharacterized serpin-like protein MM_2675 (Q8PTN8)|Evalue: 1e-34	276	44072	4	11	8.37	TGLLLFTAR
		1								QDFTNIDGSK
		1								KLTVEYISDLK
		1								STAALLTNVVYFK
		2	contig06373:1:1480:1	contig06373:1:1480:1|similar to Vitellogenin-4 (P18947)|Evalue: 9e-11	139	56002	4	8.1	6.01	SFAMLENK
		2								SLTVSMYEK
		2								LSPPSNYETAK
		2								AEQSGEQLNLNK
		3	contig26295:1:531:2	contig26295:1:531:2|similar to Vitellogenin-6 (P18948)|Evalue: 4e-16	49	20178	1	9.7	4.84	TVLYTVAPVNTDLTHSK
		4	contig01625:1:1375:2	contig01625:1:1375:2|similar to Elongation factor 1-alpha (P41752)|Evalue: 0.0	44	50376	1	1.8	8.51	LPIQDVYK
		5	contig06595:1:952:2	contig06595:1:952:2|similar to Vitellogenin-1 (P87498)|Evalue: 3e-07	41	35963	1	3.2	9.92	EALSAVTGGR
	A79	1	contig23804:63:702:3	contig23804:63:702:3|similar to Hydroxyacyl-coenzyme A dehydrogenase, mitochondrial (P00348)|Evalue: 1e-59	163	22782	3	23	9.35	ASSFVSDALQR
		1								NADLIIEAIAENLDAK
		1								HTIFATNTSSLSVTAQAEAVQR
		2	contig01757:1:876:1	contig01757:1:876:1|similar to Adenylyl cyclase-associated protein 1 (Q01518)|Evalue: 1e-58	102	32751	2	7.2	8.45	AALLDDLNR
		2								EMTDAGQFYSNR
		3	contig04564:1:305:3	contig04564:1:305:3|similar to Probable 3-hydroxyacyl-CoA dehydrogenase F54C8.1 (P34439)|Evalue: 4e-30	93	11007	2	24	6.1	GDASAADIDTAMK
		3								LLIPFMLEAIR
		4	contig21807:1:609:2	contig21807:1:609:2|similar to Chymotrypsin-like protease CTRL-1 (P40313)|Evalue: 5e-17	38	22387	1	5	9.15	IVGGVVALDK
	A81	1	contig21807:1:609:2	contig21807:1:609:2|similar to Chymotrypsin-like protease CTRL-1 (P40313)|Evalue: 5e-17	140	22387	3	13.9	9.15	IVGGVVALDK
		1								TAGPQNTFR
		1								ICLAGPDMK
		2	contig04531:1:1454:1	contig04531:1:1454:1|similar to Apolipophorins (Q9U943)|Evalue: 7e-11	79	55650	2	4.3	6.86	VIHQVIQER
		2								TLHTVSDPTSIR
		3	contig23401:118:845:1	contig23401:118:845:1|similar to Voltage-dependent anion-selective channel protein 2 (P81004)|Evalue: 2e-41	71	26293	2	11.2	9	GVGQQDLGEGTKR
		3								IDVTTVTAGGVQVR
		4	contig19800:1:1133:3	contig19800:1:1133:3|similar to Leukocyte elastase inhibitor A (Q9D154)|Evalue: 7e-57	64	41290	1	2.7	9.01	LSQLVSGIQR
		5	contig01625:1:1375:2	contig01625:1:1375:2|similar to Elongation factor 1-alpha (P41752)|Evalue: 0.0	33	50376	1	1.8	8.51	LPIQDVYK
	A82	1	contig00520:1:1212:1	contig00520:1:1212:1|No Annotation	78	46515	1	3	9.43	IISGMVDEGAYR
		2	contig06595:1:952:2	contig06595:1:952:2|similar to Vitellogenin-1 (P87498)|Evalue: 3e-07	77	35963	2	5.7	9.92	FPTTIVR
		2								FAVVNPDTVGR
		3	contig04531:1:1454:1	contig04531:1:1454:1|similar to Apolipophorins (Q9U943)|Evalue: 7e-11	41	55650	1	1.9	6.86	VIHQVIQER
	A84	1	contig18366:49:1152:1	contig18366:49:1152:1|similar to Cathepsin K (O35186)|Evalue: 3e-31	159	41584	3	10.1	8.48	WSDVTRPGCK
		1								LVNDYFGSYEK
		1								GTCGITYGVYPCIDGK
		2	contig17111:429:815:3	contig17111:429:815:3|No Annotation	58	14772	1	8.6	8.15	AYDEIADCDFK
		3	contig19800:1:1133:3	contig19800:1:1133:3|similar to Leukocyte elastase inhibitor A (Q9D154)|Evalue: 7e-57	40	41290	1	2.7	9.01	LSQLVSGIQR
		4	contig24910:1:199:2	contig24910:1:199:2|No Annotation	37	7556	2 (1)	12.3	4.9	VALSSLPR
		5	contig01625:1:1375:2	contig01625:1:1375:2|similar to Elongation factor 1-alpha (P41752)|Evalue: 0.0	30	50376	1	1.8	8.51	LPIQDVYK
	A85	1	contig18366:49:1152:1	contig18366:49:1152:1|similar to Cathepsin K (O35186)|Evalue: 3e-31	135	41584	3	8.4	8.48	NSWGPNWANK
		1								WSDVTRPGCK
		1								LVNDYFGSYEK
		2	contig03620:28:725:1	contig03620:28:725:1|similar to Glucan endo-1,3-beta-glucosidase A1 (P23903)|Evalue: 2e-16	91	26688	2	10.3	9.14	EYTFGSTDQIDR
		2								EMFSVNDSPNKR
		3	contig07915:1:1267:2	contig07915:1:1267:2|similar to Heat shock cognate 71 kDa protein (Q90473)|Evalue: 0.0	60	46522	1	2.6	6.07	VEIIANDQGNR
		4	contig19800:1:1133:3	contig19800:1:1133:3|similar to Leukocyte elastase inhibitor A (Q9D154)|Evalue: 7e-57	47	41290	1	2.7	9.01	LSQLVSGIQR
		5	contig26153:1:1449:2	contig26153:1:1449:2|similar to 78 kDa glucose-regulated protein (Q24798)|Evalue: 0.0	30	53380	1	2.5	6.01	DAGVIAGLTVMR
	A88	1	contig22711:32:1325:2	contig22711:32:1325:2|similar to Elongation factor 1-alpha (P41752)|Evalue: 0.0	76	47896	2	6.3	8.32	YYVTIIDAPGHR
		1								VHVNIVVIGHVDSGK
	A89	1	contig02499:128:721:2	contig02499:128:721:2|similar to Prostatic acid phosphatase (P15309)|Evalue: 6e-25	213	21711	4	25.8	8.99	YSSYLGPK
		1								SPIFTFPTDPYGK
		1								FSIPEVLIVSSAVER
		1								GMQQMYQLGQYLSAR
		2	contig18927:1:1035:2	contig18927:1:1035:2|similar to Lysosomal acid phosphatase (B1H1P9)|Evalue: 2e-48	86	38936	2	6.7	8.26	QSQDLVQTLK
		2								LEGGPLVNVLLNR
		3	contig06595:1:952:2	contig06595:1:952:2|similar to Vitellogenin-1 (P87498)|Evalue: 3e-07	49	35963	1	3.5	9.92	FAVVNPDTVGR
		4	contig11075:81:1535:3	contig11075:81:1535:3|similar to Dihydrolipoyllysine-residue succinyltransferase component of 2-oxoglutarate dehydrogenase complex, mitochondrial (Q9D2G2)|Evalue: 6e-109	44	52623	1	2.5	9.53	TGASDQSAPIPR
		5	contig24910:1:199:2	contig24910:1:199:2|No Annotation	33	7556	1	12.3	4.9	VALSSLPR
	A90	1	contig06595:1:952:2	contig06595:1:952:2|similar to Vitellogenin-1 (P87498)|Evalue: 3e-07	270	35963	6	15.1	9.92	FPTTIVR
		1								IFGEETR
		1								FPLVASMK
		1								FAVVNPDTVGR
		1								FLVELFGQSQQALTK
		2	contig11998:1:493:2	contig11998:1:493:2|No Annotation	192	18926	3	23.9	8.87	GAVSCIDSFVNR
		2								FNPQQPASILQDR
		2								DSLSQTQFTELCTR
		3	contig19607:1:514:2	contig19607:1:514:2|No Annotation	46	19460	1	5.8	9.78	VETYPLTYLR
	A91	1	contig19607:1:514:2	contig19607:1:514:2|No Annotation	173	19460	6 (3)	22.2	9.78	ISVEMPVK
		1								FIWDMPEKPTELVR
		1								FDFSMPTVFGFPLYVR
		2	contig24910:1:199:2	contig24910:1:199:2|No Annotation	35	7556	1	12.3	4.9	VALSSLPR
	A92	1	contig19607:1:514:2	contig19607:1:514:2|No Annotation	81	19460	3 (2)	9.4	9.78	VDADFTTK
		1								ISVEMPVK
	A93	1	contig06595:1:952:2	contig06595:1:952:2|similar to Vitellogenin-1 (P87498)|Evalue: 3e-07	168	35963	4	12.6	9.92	FPTTIVR
		1								IFGEETR
		1								FAVVNPDTVGR
		1								FLVELFGQSQQALTK
		2	contig19607:1:514:2	contig19607:1:514:2|No Annotation	38	19460	1	4.7	9.78	ISVEMPVK
	A94	1	contig06595:1:952:2	contig06595:1:952:2|similar to Vitellogenin-1 (P87498)|Evalue: 3e-07	50	35963	1	3.5	9.92	FAVVNPDTVGR
		2	contig19607:1:514:2	contig19607:1:514:2|No Annotation	44	19460	1	5.8	9.78	VETYPLTYLR
		3	contig18366:49:1152:1	contig18366:49:1152:1|similar to Cathepsin K (O35186)|Evalue: 3e-31	42	41584	1	3	8.48	LVNDYFGSYEK
		4	contig24910:1:199:2	contig24910:1:199:2|No Annotation	41	7556	1	12.3	4.9	VALSSLPR
		5	contig24912:1:669:1	contig24912:1:669:1|No Annotation	31	25534	1	5.4	7.91	ACPAGSEVPTAR
	A95	1	contig06595:1:952:2	contig06595:1:952:2|similar to Vitellogenin-1 (P87498)|Evalue: 3e-07	210	35963	5 (4)	12.9	9.92	IFGEETR
		1								FPLVASMK
		1								FAVVNPDTVGR
		1								FLVELFGQSQQALTK
		2	contig24910:1:199:2	contig24910:1:199:2|No Annotation	31	7556	1	12.3	4.9	VALSSLPR
	A96	1	contig20136:95:615:2	contig20136:95:615:2|similar to Probable methylmalonate-semialdehyde dehydrogenase [acylating], mitochondrial (Q17M80)|Evalue: 2e-57	157	19453	3	19.7	8.98	ADQWIELR
		1								ELAHLVTLEQGK
		1								STQQEMDAAVSAAK
	A97	1	contig01757:1:876:1	contig01757:1:876:1|similar to Adenylyl cyclase-associated protein 1 (Q01518)|Evalue: 1e-58	63	32751	1	4.8	8.45	SWLDTLGDIYTYVR
	A99	1	contig07413:1:1541:1	contig07413:1:1541:1|similar to 60 kDa heat shock protein, mitochondrial (P63038)|Evalue: 0.0	107	55565	2	4.7	5.88	IVSGANPIEIR
		1								TEFQDAYVLFSEK
	A100	1	contig26029:1:210:1	contig26029:1:210:1|No Annotation	61	7775	1	12.9	4.67	FLGFDTAGK
	A102	1	contig00037:293:892:2	contig00037:293:892:2|No Annotation	38	22409	1	8	9.48	IQIVDVDPFGVEEIAK
	A103	1	contig19541:1:386:2	contig19541:1:386:2|similar to RNA-binding protein Rsf1 (Q24491)|Evalue: 2e-08	117	14047	2	29.7	5.89	EVWITSNADSPK
		1								LHVANIPDTMGQEDVQSAFSSVGTVK
	A104	1	contig02499:128:721:2	contig02499:128:721:2|similar to Prostatic acid phosphatase (P15309)|Evalue: 6e-25	146	21711	3	18.2	8.99	YSSYLGPK
		1								TVWNNELGQLTSK
		1								FSIPEVLIVSSAVER
		2	contig06595:1:952:2	contig06595:1:952:2|similar to Vitellogenin-1 (P87498)|Evalue: 3e-07	98	35963	2	6.9	9.92	FPTTIVR
		2								FLVELFGQSQQALTK
		3	contig19541:1:386:2	contig19541:1:386:2|similar to RNA-binding protein Rsf1 (Q24491)|Evalue: 2e-08	45	14047	1	9.4	5.89	EVWITSNADSPK
		4	contig27496:1:190:1	contig27496:1:190:1|similar to Trifunctional enzyme subunit alpha, mitochondrial (P40939)|Evalue: 6e-13	44	6970	1	22.2	4.38	VNTLSSQMQDEFQR
	A105	1	contig06595:1:952:2	contig06595:1:952:2|similar to Vitellogenin-1 (P87498)|Evalue: 3e-07	164	35963	3	10.4	9.92	FPTTIVR
		1								FAVVNPDTVGR
		1								FLVELFGQSQQALTK
		2	contig19541:1:386:2	contig19541:1:386:2|similar to RNA-binding protein Rsf1 (Q24491)|Evalue: 2e-08	111	14047	3 (2)	29.7	5.89	EVWITSNADSPK
		2								LHVANIPDTMGQEDVQSAFSSVGTVK
	A106	1	contig25773:1:614:3	contig25773:1:614:3|similar to GTP:AMP phosphotransferase mitochondrial (Q9WTP7)|Evalue: 7e-42	135	23299	3	18.7	8.52	TEPLLSYYK
		1								TYNLEFNPPK
		1								SIGMVDSVINLDIPFETIR
		2	contig06595:1:952:2	contig06595:1:952:2|similar to Vitellogenin-1 (P87498)|Evalue: 3e-07	97	35963	2	8.2	9.92	FAVVNPDTVGR
		2								FLVELFGQSQQALTK
		3	contig07429:1:196:3	contig07429:1:196:3|similar to Adenylate kinase isoenzyme 4, mitochondrial (Q9WUS0)|Evalue: 3e-07	49	6959	1	17.2	9.9	TIILGAPGSGK
		4	contig27496:1:190:1	contig27496:1:190:1|similar to Trifunctional enzyme subunit alpha, mitochondrial (P40939)|Evalue: 6e-13	44	6970	1	22.2	4.38	VNTLSSQMQDEFQR
		5	contig19541:1:386:2	contig19541:1:386:2|similar to RNA-binding protein Rsf1 (Q24491)|Evalue: 2e-08	42	14047	1	9.4	5.89	EVWITSNADSPK
	A107	1	contig06595:1:952:2	contig06595:1:952:2|similar to Vitellogenin-1 (P87498)|Evalue: 3e-07	83	35963	2	8.2	9.92	FAVVNPDTVGR
		1								FLVELFGQSQQALTK
		2	contig01625:1:1375:2	contig01625:1:1375:2|similar to Elongation factor 1-alpha (P41752)|Evalue: 0.0	48	50376	1	2.4	8.51	IGGIGTVPVGR
		3	contig19607:1:514:2	contig19607:1:514:2|No Annotation	40	19460	1	4.7	9.78	ISVEMPVK
	A108	1	contig19607:1:514:2	contig19607:1:514:2|No Annotation	30	19460	1	4.7	9.78	ISVEMPVK
	A109	1	contig06595:1:952:2	contig06595:1:952:2|similar to Vitellogenin-1 (P87498)|Evalue: 3e-07	49	35963	1	3.5	9.92	FAVVNPDTVGR
	A111	1	contig22522:136:803:1	contig22522:136:803:1|similar to Prohibitin-2 (Q5XIH7)|Evalue: 1e-84	121	24672	2	9.5	9.52	FNASQLITQR
		1								VLPSICNEVLK
		2	contig06595:1:952:2	contig06595:1:952:2|similar to Vitellogenin-1 (P87498)|Evalue: 3e-07	93	35963	2	5.7	9.92	FPTTIVR
		2								FAVVNPDTVGR
	A112	1	contig28250:1:790:2	contig28250:1:790:2|No Annotation	356	29723	7 (6)	26	9.05	NADPLTILK
		1								EQFTQGCTVGR
		1								LEAAPNQCPEYK
		1								KLEAAPNQCPEYK
		1								IMEVCNEPNTYENVNR
		1								IQSLCTPADLQFFQSTHDR
		2	contig17822:1:826:2	contig17822:1:826:2|No distinct annotation|Best-hit: PDZ and LIM domain protein 3 (Q9PU47)|Evalue: 8e-09	220	30151	4	25.5	9.32	DFGQNLIISK
		2								AGQGMAVDWGFR
		2								IIESSGFQKPAQPQAPSPSVIK
		2								ITPGSMAQQVGLDEGDVLCFIGETPR
		3	contig06595:1:952:2	contig06595:1:952:2|similar to Vitellogenin-1 (P87498)|Evalue: 3e-07	147	35963	3	16.1	9.92	FAVVNPDTVGR
		3								FLVELFGQSQQALTK
		3								IDTDFTTTLDGQHVYSLGVYAGFIK
		4	contig23401:118:845:1	contig23401:118:845:1|similar to Voltage-dependent anion-selective channel protein 2 (P81004)|Evalue: 2e-41	135	26293	2	11.2	9	TTFIAGLSPQTGK
		4								IDVTTVTAGGVQVR
		5	contig06373:1:1480:1	contig06373:1:1480:1|similar to Vitellogenin-4 (P18947)|Evalue: 9e-11	84	56002	1	3.2	6.01	VNVDALSTYPIGTPYK
		6	contig23830:1096:1332:1	contig23830:1096:1332:1|No Annotation	83	8876	1	15.4	8.91	LDDIASSASDAK
		7	contig04531:1:1454:1	contig04531:1:1454:1|similar to Apolipophorins (Q9U943)|Evalue: 7e-11	57	55650	1	2.3	6.86	FPQSSYFELSK
		8	contig02694:1:571:2	contig02694:1:571:2|No Annotation	55	22160	1	7.9	8.74	LIPDELLGTFEFSGK
	A113	1	contig06373:1:1480:1	contig06373:1:1480:1|similar to Vitellogenin-4 (P18947)|Evalue: 9e-11	78	56002	1	3.2	6.01	VNVDALSTYPIGTPYK
		2	contig06595:1:952:2	contig06595:1:952:2|similar to Vitellogenin-1 (P87498)|Evalue: 3e-07	37	35963	1	4.7	9.92	FLVELFGQSQQALTK
	A114	1	contig28250:1:790:2	contig28250:1:790:2|No Annotation	60	29723	1	4.2	9.05	EQFTQGCTVGR
		2	contig04440:420:1643:3	contig04440:420:1643:3|No Annotation	49	46270	1	2.9	6.84	IGTETTSFDYLR
	A115	1	contig06373:1:1480:1	contig06373:1:1480:1|similar to Vitellogenin-4 (P18947)|Evalue: 9e-11	53	56002	1	3.2	6.01	VNVDALSTYPIGTPYK
	A116	1	contig17641:106:1112:1	contig17641:106:1112:1|similar to Adenosine deaminase (B2T672)|Evalue: 7e-81	45	37506	1	2.7	8.3	GISAETVVR
		2	contig17822:1:826:2	contig17822:1:826:2|No distinct annotation|Best-hit: PDZ and LIM domain protein 3 (Q9PU47)|Evalue: 8e-09	39	30151	1	3.6	9.32	DFGQNLIISK
	A118	1	contig23830:1096:1332:1	contig23830:1096:1332:1|No Annotation	70	8876	1	15.4	8.91	LDDIASSASDAK
		2	contig18362:1:1784:3	contig18362:1:1784:3|similar to Glutamate dehydrogenase 1, mitochondrial (P00367)|Evalue: 0.0	44	65433	1	2	8.62	CAVVDVPFGGAK
	A119	1	contig28264:1:1252:2	contig28264:1:1252:2|similar to Glyceraldehyde-3-phosphate dehydrogenase (P17244)|Evalue: 8e-134	48	46596	1	3.6	7.71	GAFQNIIPASTGAAK
	A121	1	contig23461:107:1792:2	contig23461:107:1792:2|similar to ATP synthase subunit alpha (A0LDA2)|Evalue: 0.0	247	60617	5	10.2	9.23	VLSIGDGIAR
		1								AVDSLVPIGR
		1								VVDALGTPIDGK
		1								TAIAIDAIINQK
		1								TQAAETTSILEER
		2	contig18362:1:1784:3	contig18362:1:1784:3|similar to Glutamate dehydrogenase 1, mitochondrial (P00367)|Evalue: 0.0	115	65433	2	4	8.62	CAVVDVPFGGAK
		2								DNGDYEVIEAYR
		3	contig24401:1:658:2	contig24401:1:658:2|similar to Malate dehydrogenase, mitochondrial (Q5NVR2)|Evalue: 6e-85	70	23465	1	5.5	8.85	IQDAGTEVVNAK
	A122	1	contig09885:332:509:2	contig09885:332:509:2|similar to Glutathione-requiring prostaglandin D synthase (O60760)|Evalue: 2e-12	49	6757	2 (1)	27.1	4.81	EQMPFGQLPILEVDGK
		2	contig24910:1:199:2	contig24910:1:199:2|No Annotation	36	7556	1	12.3	4.9	VALSSLPR
	A123	1	contig27733:1:294:1	contig27733:1:294:1|No Annotation	183	10656	4	54.1	8.07	FLDFTR
		1								AADLDTLTK
		1								GTFDTAHIQGLTALTTLR
		1								IMSVDLTDINSAPGMFDAAK
		2	contig24910:1:199:2	contig24910:1:199:2|No Annotation	34	7556	1	12.3	4.9	VALSSLPR
	A126	1	contig20321:1:864:1	contig20321:1:864:1|similar to 60S acidic ribosomal protein P0 (Q9U3U0)|Evalue: 8e-85	30	30811	1	4.5	8.86	VGASEATLLNMLK
	A127	1	contig18859:1:662:3	contig18859:1:662:3|No Annotation	505	25323	11 (8)	42.9	8.53	ILVVDEDGK
		1								NPYSSSWR
		1								ISENYNDNSPR
		1								WPGVGKPVTSWVK
		1								FSGYLDLDHPTAR
		1								ISENYNDNSPRIDR
		1								AYEIPESDCDNEEAPVAGR
		1								DEIVEQFQCITDSLRPSR
		2	contig02694:1:571:2	contig02694:1:571:2|No Annotation	54	22160	1	7.9	8.74	LIPDELLGTFEFSGK
		3	contig04802:115:695:1	contig04802:115:695:1|No Annotation	32	21955	1	6.2	6.23	AQGLWEATTEGK
	A128	1	contig24510:145:671:1	contig24510:145:671:1|similar to Myophilin (Q24799)|Evalue: 4e-31	248	19774	5	31.4	8.31	NFSDEQLR
		1								LANEIQPGSIR
		1								AAEVCEWVNK
		1								ILGENVLSTSGK
		1								QGETMISLQYGSNK
	A129	1	contig25822:42:1055:3	contig25822:42:1055:3|similar to Probable succinyl-CoA ligase [GDP-forming] subunit alpha, mitochondrial (P53596)|Evalue: 2e-110	162	35753	3	14.8	9.2	LVGPNCPGIIKPGECK
		1								SGTLTYEAVFQTTQAK
		1								DNNSGPDAKPVVAFIAGK
		2	contig06373:1:1480:1	contig06373:1:1480:1|similar to Vitellogenin-4 (P18947)|Evalue: 9e-11	50	56002	1	3.2	6.01	VNVDALSTYPIGTPYK
		3	contig06595:1:952:2	contig06595:1:952:2|similar to Vitellogenin-1 (P87498)|Evalue: 3e-07	49	35963	1	3.5	9.92	FAVVNPDTVGR
	A130	1	contig06595:1:952:2	contig06595:1:952:2|similar to Vitellogenin-1 (P87498)|Evalue: 3e-07	50	35963	1	3.5	9.92	FAVVNPDTVGR
	A131	1	contig25813:1:416:2	contig25813:1:416:2|similar to ATP synthase subunit O, mitochondrial (Q2EN81)|Evalue: 8e-25	73	15794	1	7.2	9.26	MASLLQTNPR
		2	contig06595:1:952:2	contig06595:1:952:2|similar to Vitellogenin-1 (P87498)|Evalue: 3e-07	62	35963	1	3.5	9.92	FAVVNPDTVGR
		3	contig06373:1:1480:1	contig06373:1:1480:1|similar to Vitellogenin-4 (P18947)|Evalue: 9e-11	47	56002	1	2.2	6.01	LSPPSNYETAK
	A132	1	contig06595:1:952:2	contig06595:1:952:2|similar to Vitellogenin-1 (P87498)|Evalue: 3e-07	157	35963	4 (3)	10.7	9.92	FPLVASMK
		1								FAVVNPDTVGR
		1								FLVELFGQSQQALTK
	A133	1	contig06373:1:1480:1	contig06373:1:1480:1|similar to Vitellogenin-4 (P18947)|Evalue: 9e-11	104	56002	2	5.1	6.01	LSPPSNYETAK
		1								ETQPGQVPTDYQMR
		2	contig06595:1:952:2	contig06595:1:952:2|similar to Vitellogenin-1 (P87498)|Evalue: 3e-07	50	35963	1	3.5	9.92	FAVVNPDTVGR
		3	contig13522:1:269:3	contig13522:1:269:3|No Annotation	39	10952	1	10.1	9.74	QYSYENQYR
	A134	1	contig06373:1:1480:1	contig06373:1:1480:1|similar to Vitellogenin-4 (P18947)|Evalue: 9e-11	128	56002	3	6.3	6.01	SFAMLENK
		1								SLTVSMYEK
		1								ETQPGQVPTDYQMR
	A136	1	contig22582:74:622:2	contig22582:74:622:2|No Annotation	269	20526	6	38.5	8.22	IPAQFQSK
		1								ILTADVSQMK
		1								ADWQCQDLMK
		1								ACEAASDCPTVEGLSFECK
		1								MEGTEGTCTGTTDCRPLFR
		1								ACEAASDCPTVEGLSFECKELPK
	A138	1	contig18673:1:499:2	contig18673:1:499:2|similar to Major egg antigen (P12812)|Evalue: 2e-05	68	17856	1	9	6.4	GFSPENVNLTASGQR
		2	contig25756:1:500:2	contig25756:1:500:2|similar to rRNA 2~-O-methyltransferase fibrillarin (Q9W1V3)|Evalue: 4e-69	44	18308	1	6.6	8.54	TNVVPIIEDAR
	A143	1	contig06595:1:952:2	contig06595:1:952:2|similar to Vitellogenin-1 (P87498)|Evalue: 3e-07	150	35963	3	10.7	9.92	FPLVASMK
		1								FAVVNPDTVGR
		1								FLVELFGQSQQALTK
		2	contig22582:74:622:2	contig22582:74:622:2|No Annotation	30	20526	1	10.4	8.22	ACEAASDCPTVEGLSFECK
	A145	1	contig24734:209:571:2	contig24734:209:571:2|No Annotation	34	13132	1	14.9	9.67	DNDGQNQQQIEQFECAAR
	A146	1	contig10105:1:309:3	contig10105:1:309:3|No Annotation	43	11691	1	14.7	5.63	ISANLDVQQVPQFLR
	A147	1	contig11756:1:1616:1	contig11756:1:1616:1|similar to Advillin (O75366)|Evalue: 2e-89	36	60740	1	2.8	9.28	YLEGGVESGLTTVDK
	A148	1	contig24758:1:1673:3	contig24758:1:1673:3|similar to Paramyosin (Q86RN8)|Evalue: 2e-126	363	64906	6 (5)	9.5	5.47	DIEAEFEDER
		1								ADMAESNLSLIR
		1								TAGTSGDIYVLQER
		1								IRDIEAEFEDER
		1								SADEAEALALQNVTK
		2	contig24216:1:620:3	contig24216:1:620:3|similar to Peptidyl-prolyl cis-trans isomerase (P25007)|Evalue: 1e-75	107	22835	2	14.1	7.15	VFMDITAGGQPMGR
		2								HVVFGQVTEGLDIVK
		3	contig03284:1:276:1	contig03284:1:276:1|similar to Peptidyl-prolyl cis-trans isomerase, mitochondrial (P30405)|Evalue: 1e-36	33	9898	1	9.9	8.63	FEDENFELK
	A149	1	contig22711:32:1325:2	contig22711:32:1325:2|similar to Elongation factor 1-alpha (P41752)|Evalue: 0.0	50	47896	1	2.8	8.32	YYVTIIDAPGHR
	A157	1	contig02694:1:571:2	contig02694:1:571:2|No Annotation	33	22160	1	5.8	8.74	GDFWSTDKPHR
		2	contig06595:1:952:2	contig06595:1:952:2|similar to Vitellogenin-1 (P87498)|Evalue: 3e-07	30	35963	1	3.2	9.92	IQKFPTTIVR
	A158	1	contig06595:1:952:2	contig06595:1:952:2|similar to Vitellogenin-1 (P87498)|Evalue: 3e-07	86	35963	3 (2)	3.2	9.92	FPTTIVR
		1								IQKFPTTIVR
		2	contig24910:1:199:2	contig24910:1:199:2|No Annotation	31	7556	1	12.3	4.9	VALSSLPR
		3	contig19607:1:514:2	contig19607:1:514:2|No Annotation	28	19460	1	4.7	9.78	ISVEMPVK
	B8	1	contig25218:1:459:1	contig25218:1:459:1|similar to Curved DNA-binding protein (Q09184)|Evalue: 3e-16	29	16930	1	6.6	5.26	QSLEIGSLVK
	B9	1	contig07785:1:816:1	contig07785:1:816:1|No Annotation	37	30617	1	4.8	6.15	AACFLSQVLYPER
		2	contig26360:1:1109:3	contig26360:1:1109:3|similar to Vitellogenin-2 (P05690)|Evalue: 2e-12	32	42088	1	3	6.79	TIVVLPSIYYK
	B10	1	contig07785:1:816:1	contig07785:1:816:1|No Annotation	88	30617	2	8.1	6.15	SVIMSMYEK
		1								AACFLSQVLYPER
		2	contig26360:1:1109:3	contig26360:1:1109:3|similar to Vitellogenin-2 (P05690)|Evalue: 2e-12	52	42088	1	3	6.79	TIVVLPSIYYK
	B18	1	contig06373:1:1480:1	contig06373:1:1480:1|similar to Vitellogenin-4 (P18947)|Evalue: 9e-11	61	56002	2	4.1	6.01	SLTVSMYEK
		1								LSPPSNYETAK
	B19	1	contig06373:1:1480:1	contig06373:1:1480:1|similar to Vitellogenin-4 (P18947)|Evalue: 9e-11	39	56002	1	2.2	6.01	LSPPSNYETAK
	B20	1	contig07785:1:816:1	contig07785:1:816:1|No Annotation	46	30617	1	4.8	6.15	AACFLSQVLYPER
	B21	1	contig07785:1:816:1	contig07785:1:816:1|No Annotation	30	30617	1	3.3	6.15	SVIMSMYEK
	B22	1	contig24531:1:590:3	contig24531:1:590:3|No Annotation	46	22259	1	7.1	4.65	LLEEQNCEASGILR
	B33	1	contig10543:1:889:2	contig10543:1:889:2|similar to Filamin-A (Q8BTM8)|Evalue: 1e-72	79	31907	1	4.4	8.52	TGTQAEFTVNTLK
		2	contig10542:1:699:1	contig10542:1:699:1|similar to Filamin-C (Q8VHX6)|Evalue: 2e-49	37	26529	1	4.3	5.97	VYAGGPGLER
	B41	1	contig23734:1:153:2	contig23734:1:153:2|similar to Transketolase-like protein 2 (Q9D4D4)|Evalue: 6e-16	146	5617	3	42	6.02	HSELDNLR
		1								IDSDLEGHPTPR
		1								KIDSDLEGHPTPR
		2	contig26373:1:1159:2	contig26373:1:1159:2|similar to Transketolase-like protein 2 (Q9D4D4)|Evalue: 9e-134	135	42625	3	6.7	7.17	LATVYPR
		2								ADESFEVGK
		2								TLVETFHDAR
		3	contig05600:1:307:2	contig05600:1:307:2|similar to Transketolase (Q5R1W6)|Evalue: 2e-12	96	11323	2 (1)	11.8	7.9	EAGEETIGQLK
		4	contig24061:1:1415:2	contig24061:1:1415:2|No Annotation	78	54083	1	3	6.5	LGEVGQTTAPDGTK
		5	contig20201:1:273:1	contig20201:1:273:1|similar to Transketolase-like protein 2 (Q9D4D4)|Evalue: 5e-24	36	9668	1	12.2	5.63	CISQAVEELGK
	B43	1	contig10543:1:889:2	contig10543:1:889:2|similar to Filamin-A (Q8BTM8)|Evalue: 1e-72	166	31907	2	9.5	8.52	TGTQAEFTVNTLK
		1								VAMDCSEVDEGYKIR
		2	contig10542:1:699:1	contig10542:1:699:1|similar to Filamin-C (Q8VHX6)|Evalue: 2e-49	44	26529	1	4.3	5.97	VYAGGPGLER
		3	contig06595:1:952:2	contig06595:1:952:2|similar to Vitellogenin-1 (P87498)|Evalue: 3e-07	36	35963	1	3.2	9.92	EALSAVTGGR
	B47	1	contig07785:1:816:1	contig07785:1:816:1|No Annotation	67	30617	2	6.2	6.15	TIATFDNK
		1								SVIMSMYEK
		2	contig12607:150:967:3	contig12607:150:967:3|similar to Inactive testicular serine protease 1 (O70169)|Evalue: 5e-14	34	29871	1	4	6.85	NQGPEVQRPLR
	B48	1	contig02546:210:1267:3	contig02546:210:1267:3|No Annotation	280	40721	5	18.2	6.72	QVNAETFQK
		1								YSETVHYEGGK
		1								YDIALDTVEATLK
		1								LIPDELLGTYEFSGK
		1								AQGLWEATSEGTNLEK
		2	contig02694:1:571:2	contig02694:1:571:2|No Annotation	32	22160	1	5.8	8.74	GDFWSTDKPHR
	B49	1	contig02546:210:1267:3	contig02546:210:1267:3|No Annotation	203	40721	3	10.5	6.72	QVNAETFQK
		1								YDIALDTVEATLK
		1								LIPDELLGTYEFSGK
		2	contig06595:1:952:2	contig06595:1:952:2|similar to Vitellogenin-1 (P87498)|Evalue: 3e-07	38	35963	1	3.2	9.92	EALSAVTGGR
	B54	1	contig07785:1:816:1	contig07785:1:816:1|No Annotation	156	30617	5 (3)	13.6	6.15	SVIMSMYEK
		1								AACFLSQVLYPER
		1								TALWYLTPENIPFTK
		2	contig13522:1:269:3	contig13522:1:269:3|No Annotation	95	10952	2	23.6	9.74	QYSYENQYR
		2								EEFPQWSNLPIR
		3	contig26360:1:1109:3	contig26360:1:1109:3|similar to Vitellogenin-2 (P05690)|Evalue: 2e-12	71	42088	2	6	6.79	FNVEYTK
		3								QEGAYFTPACIEFVK
	B60	1	contig21929:197:901:2	contig21929:197:901:2|No Annotation	477	23354	7 (6)	39.6	6.38	NTSYGFSGDNR
		1								TESTTYIRDSDR
		1								SGYGGSSGSAGYGSSDR
		1								DYNSSSTMGYGQDR
		1								SYDSTGYSSYGDRDR
		1								SSGYGSSGFGGHSGSYQPSSTQYR
		2	contig18673:1:499:2	contig18673:1:499:2|similar to Major egg antigen (P12812)|Evalue: 2e-05	432	17856	8 (6)	50.6	6.4	VITVPEGIK
		2								VQYNFDVR
		2								SIKPQIVEESGQK
		2								GFSPENVNLTASGQR
		2								IEVTATQEDKDDDHHVR
		2								TGSSAYGGNYGSSYNTGSSSDR
		3	contig05847:1:205:2	contig05847:1:205:2|No Annotation	87	6597	2	65.7	8.42	SLLGEIPITK
		3								GSLTAGSSSNTSGSTGSSSYSSGTTGSSGTSGGK
	B61	1	contig18673:1:499:2	contig18673:1:499:2|similar to Major egg antigen (P12812)|Evalue: 2e-05	381	17856	8 (7)	51.2	6.4	VITVPEGIK
		1								VQYNFDVR
		1								RVITVPEGIK
		1								SIKPQIVEESGQK
		1								GFSPENVNLTASGQR
		1								IEVTATQEDKDDDHHVR
		1								TGSSAYGGNYGSSYNTGSSSDR
		2	contig21929:197:901:2	contig21929:197:901:2|No Annotation	186	23354	4 (3)	16.2	6.38	NTSYGFSGDNR
		2								SYDSTGYSSYGDR
		2								DYNSSSTMGYGQDR
		3	contig05847:1:205:2	contig05847:1:205:2|No Annotation	71	6597	2	65.7	8.42	SLLGEIPITK
		3								GSLTAGSSSNTSGSTGSSSYSSGTTGSSGTSGGK
	B62	1	contig18673:1:499:2	contig18673:1:499:2|similar to Major egg antigen (P12812)|Evalue: 2e-05	556	17856	8	51.2	6.4	VITVPEGIK
		1								VQYNFDVR
		1								KVQYNFDVR
		1								SIKPQIVEESGQK
		1								SIKPQIVEESGQKK
		1								GFSPENVNLTASGQR
		1								IEVTATQEDKDDDHHVR
		1								TGSSAYGGNYGSSYNTGSSSDR
		2	contig21929:197:901:2	contig21929:197:901:2|No Annotation	554	23354	8 (6)	34.5	6.38	NTSYGFSGDNR
		2								SYDSTGYSSYGDR
		2								SGYGGSSGSAGYGSSDR
		2								DYNSSSTMGYGQDR
		2								SYDSTGYSSYGDRDR
		2								SSGYGSSGFGGHSGSYQPSSTQYR
		3	contig05847:1:205:2	contig05847:1:205:2|No Annotation	36	6597	1	14.9	8.42	SLLGEIPITK
	B63	1	contig23192:88:1508:1	contig23192:88:1508:1|similar to Alanine aminotransferase 2 (Q8TD30)|Evalue: 3e-172	65	53019	1	2.5	6.2	IILTAGASEGIK
	B64	1	contig18673:1:499:2	contig18673:1:499:2|similar to Major egg antigen (P12812)|Evalue: 2e-05	406	17856	7 (6)	50.6	6.4	VITVPEGIK
		1								VQYNFDVR
		1								SIKPQIVEESGQK
		1								GFSPENVNLTASGQR
		1								IEVTATQEDKDDDHHVR
		1								TGSSAYGGNYGSSYNTGSSSDR
		2	contig21929:197:901:2	contig21929:197:901:2|No Annotation	337	23354	5	27.2	6.38	NTSYGFSGDNR
		2								SYDSTGYSSYGDR
		2								DYNSSSTMGYGQDR
		2								SYDSTGYSSYGDRDR
		2								SSGYGSSGFGGHSGSYQPSSTQYR
		3	contig05847:1:205:2	contig05847:1:205:2|No Annotation	85	6597	2	65.7	8.42	SLLGEIPITK
		3								GSLTAGSSSNTSGSTGSSSYSSGTTGSSGTSGGK
		4	contig24910:1:199:2	contig24910:1:199:2|No Annotation	38	7556	1	12.3	4.9	VALSSLPR
	B65	1	contig21929:197:901:2	contig21929:197:901:2|No Annotation	385	23354	6 (5)	34.9	6.38	NTSYGFSGDNR
		1								SGYGGSSGSAGYGSSDR
		1								SYDSTGYSSYGDRDR
		1								RDYNSSSTMGYGQDR
		1								SSGYGSSGFGGHSGSYQPSSTQYR
		2	contig18673:1:499:2	contig18673:1:499:2|similar to Major egg antigen (P12812)|Evalue: 2e-05	372	17856	7 (6)	34.9	6.4	VITVPEGIK
		2								VQYNFDVR
		2								NDYGYQSSALSR
		2								SIKPQIVEESGQK
		2								SIKPQIVEESGQKK
		2								GFSPENVNLTASGQR
		3	contig02546:210:1267:3	contig02546:210:1267:3|No Annotation	89	40721	2	8	6.72	YDIALDTVEATLK
		3								LIPDELLGTYEFSGK
		4	contig05847:1:205:2	contig05847:1:205:2|No Annotation	40	6597	1	14.9	8.42	SLLGEIPITK
	B78	1	contig06595:1:952:2	contig06595:1:952:2|similar to Vitellogenin-1 (P87498)|Evalue: 3e-07	109	35963	2	9.1	9.92	EALSAVTGGR
		1								SVELLEFGYETEGFGQNIR
		2	contig26295:1:531:2	contig26295:1:531:2|similar to Vitellogenin-6 (P18948)|Evalue: 4e-16	64	20178	1	9.7	4.84	TVLYTVAPVNTDLTHSK
	B79	1	contig03263:1:1127:3	contig03263:1:1127:3|similar to Gelsolin (Q07171)|Evalue: 3e-52	138	42916	4	11.2	7.72	GGISTGLQR
		1								EQGGVDIQPK
		1								CSDASGAIEVK
		1								TSAIDYANAFIK
		2	contig21929:197:901:2	contig21929:197:901:2|No Annotation	94	23354	2	14.9	6.38	NTSYGFSGDNR
		2								SSGYGSSGFGGHSGSYQPSSTQYR
		3	contig18673:1:499:2	contig18673:1:499:2|similar to Major egg antigen (P12812)|Evalue: 2e-05	89	17856	2	15.1	6.4	NDYGYQSSALSR
		3								SIKPQIVEESGQK
		4	contig06595:1:952:2	contig06595:1:952:2|similar to Vitellogenin-1 (P87498)|Evalue: 3e-07	56	35963	1	3.2	9.92	EALSAVTGGR
		5	contig26295:1:531:2	contig26295:1:531:2|similar to Vitellogenin-6 (P18948)|Evalue: 4e-16	50	20178	1	9.7	4.84	TVLYTVAPVNTDLTHSK
	B80	1	contig06595:1:952:2	contig06595:1:952:2|similar to Vitellogenin-1 (P87498)|Evalue: 3e-07	87	35963	2	9.1	9.92	EALSAVTGGR
		1								SVELLEFGYETEGFGQNIR
		2	contig22711:32:1325:2	contig22711:32:1325:2|similar to Elongation factor 1-alpha (P41752)|Evalue: 0.0	71	47896	2	4.6	8.32	LPLQDVYK
		2								YYVTIIDAPGHR
		3	contig06373:1:1480:1	contig06373:1:1480:1|similar to Vitellogenin-4 (P18947)|Evalue: 9e-11	56	56002	1	2.2	6.01	LSPPSNYETAK
		4	contig26295:1:531:2	contig26295:1:531:2|similar to Vitellogenin-6 (P18948)|Evalue: 4e-16	36	20178	1	9.7	4.84	TVLYTVAPVNTDLTHSK
	B81	1	contig26295:1:531:2	contig26295:1:531:2|similar to Vitellogenin-6 (P18948)|Evalue: 4e-16	77	20178	2	22.7	4.84	TVLYTVAPVNTDLTHSK
		1								IAAYSVVIYSQPPIDVLQSIAQK
		2	contig06595:1:952:2	contig06595:1:952:2|similar to Vitellogenin-1 (P87498)|Evalue: 3e-07	46	35963	1	6	9.92	SVELLEFGYETEGFGQNIR
		3	contig01625:1:1375:2	contig01625:1:1375:2|similar to Elongation factor 1-alpha (P41752)|Evalue: 0.0	34	50376	1	1.8	8.51	LPIQDVYK
		4	contig24910:1:199:2	contig24910:1:199:2|No Annotation	31	7556	1	12.3	4.9	VALSSLPR
	B82	1	contig18362:1:1784:3	contig18362:1:1784:3|similar to Glutamate dehydrogenase 1, mitochondrial (P00367)|Evalue: 0.0	263	65433	5	11.3	8.62	CAVVDVPFGGAK
		1								IPIQASEAFQK
		1								DNGDYEVIEAYR
		1								IIAEAANGPTTPAADK
		1								TFIVQGFGNVGLHTTR
		2	contig06595:1:952:2	contig06595:1:952:2|similar to Vitellogenin-1 (P87498)|Evalue: 3e-07	117	35963	2	9.1	9.92	EALSAVTGGR
		2								SVELLEFGYETEGFGQNIR
		3	contig26295:1:531:2	contig26295:1:531:2|similar to Vitellogenin-6 (P18948)|Evalue: 4e-16	98	20178	3 (2)	16.5	4.84	NIHYGMWSEYLK
		3								TVLYTVAPVNTDLTHSK
		4	contig17588:59:1024:2	contig17588:59:1024:2|No Annotation	46	37396	1	2.8	7.55	ESPQDNWER
		5	contig10542:1:699:1	contig10542:1:699:1|similar to Filamin-C (Q8VHX6)|Evalue: 2e-49	30	26529	1	4.3	5.97	VYAGGPGLER
	B83	1	contig26295:1:531:2	contig26295:1:531:2|similar to Vitellogenin-6 (P18948)|Evalue: 4e-16	133	20178	5 (3)	29.5	4.84	NIHYGMWSEYLK
		1								TVLYTVAPVNTDLTHSK
		1								IAAYSVVIYSQPPIDVLQSIAQK
		2	contig06595:1:952:2	contig06595:1:952:2|similar to Vitellogenin-1 (P87498)|Evalue: 3e-07	106	35963	2	9.1	9.92	EALSAVTGGR
		2								SVELLEFGYETEGFGQNIR
		3	contig18673:1:499:2	contig18673:1:499:2|similar to Major egg antigen (P12812)|Evalue: 2e-05	104	17856	2	16.9	6.4	SIKPQIVEESGQK
		3								GFSPENVNLTASGQR
		4	contig03062:1:281:2	contig03062:1:281:2|No Annotation	56	11033	1	11.8	9.23	HFTSEYWNYIK
		5	contig24910:1:199:2	contig24910:1:199:2|No Annotation	33	7556	1	12.3	4.9	VALSSLPR
	B84	1	contig18673:1:499:2	contig18673:1:499:2|similar to Major egg antigen (P12812)|Evalue: 2e-05	227	17856	4	29.5	6.4	VITVPEGIK
		1								NDYGYQSSALSR
		1								SIKPQIVEESGQK
		1								GFSPENVNLTASGQR
		2	contig00630:298:996:1	contig00630:298:996:1|No Annotation	78	25952	1	6	5.26	GNVAFNSEATVIYK
		3	contig05847:1:205:2	contig05847:1:205:2|No Annotation	68	6597	2	65.7	8.42	SLLGEIPITK
		3								GSLTAGSSSNTSGSTGSSSYSSGTTGSSGTSGGK
		4	contig21929:197:901:2	contig21929:197:901:2|No Annotation	66	23354	1	6	6.38	DYNSSSTMGYGQDR
		5	contig26295:1:531:2	contig26295:1:531:2|similar to Vitellogenin-6 (P18948)|Evalue: 4e-16	50	20178	1	9.7	4.84	TVLYTVAPVNTDLTHSK
		6	contig06595:1:952:2	contig06595:1:952:2|similar to Vitellogenin-1 (P87498)|Evalue: 3e-07	36	35963	1	6	9.92	SVELLEFGYETEGFGQNIR
		7	contig03263:1:1127:3	contig03263:1:1127:3|similar to Gelsolin (Q07171)|Evalue: 3e-52	34	42916	1	2.9	7.72	IVDAAEPLEFK
	B86	1	contig18673:1:499:2	contig18673:1:499:2|similar to Major egg antigen (P12812)|Evalue: 2e-05	146	17856	3	24.1	6.4	NDYGYQSSALSR
		1								SIKPQIVEESGQK
		1								GFSPENVNLTASGQR
		2	contig06373:1:1480:1	contig06373:1:1480:1|similar to Vitellogenin-4 (P18947)|Evalue: 9e-11	96	56002	2	4.7	6.01	LSPPSNYETAK
		2								AEQSGEQLNLNK
		3	contig06595:1:952:2	contig06595:1:952:2|similar to Vitellogenin-1 (P87498)|Evalue: 3e-07	74	35963	2	9.1	9.92	EALSAVTGGR
		3								SVELLEFGYETEGFGQNIR
		4								TVLYTVAPVNTDLTHSK
		5	contig01625:1:1375:2	contig01625:1:1375:2|similar to Elongation factor 1-alpha (P41752)|Evalue: 0.0	44	50376	1	2.4	8.51	IGGIGTVPVGR
	B87	1	contig26482:1:1206:1	contig26482:1:1206:1|similar to Medium-chain specific acyl-CoA dehydrogenase, mitochondrial (P41367)|Evalue: 6e-150	279	44533	4	14.7	6.79	GITFEDVVIPK
		1								ENLLATEGAGFK
		1								IFQIYEGTSQIQK
		1								IAMGAFDHTRPPVAASAVGLAQR
		2	contig06595:1:952:2	contig06595:1:952:2|similar to Vitellogenin-1 (P87498)|Evalue: 3e-07	53	35963	1	3.2	9.92	EALSAVTGGR
		3	contig26295:1:531:2	contig26295:1:531:2|similar to Vitellogenin-6 (P18948)|Evalue: 4e-16	37	20178	1	9.7	4.84	TVLYTVAPVNTDLTHSK
	B88	1	contig26360:1:1109:3	contig26360:1:1109:3|similar to Vitellogenin-2 (P05690)|Evalue: 2e-12	200	42088	5 (4)	12.2	6.79	VSMINLR
		1								AEDEYEWSR
		1								TIVVLPSIYYK
		1								IMVVLPGHSIEITAPQGR
	B89	1	contig26360:1:1109:3	contig26360:1:1109:3|similar to Vitellogenin-2 (P05690)|Evalue: 2e-12	176	42088	3	9.8	6.79	VSMINLR
		1								TIVVLPSIYYK
		1								IMVVLPGHSIEITAPQGR
		2	contig06595:1:952:2	contig06595:1:952:2|similar to Vitellogenin-1 (P87498)|Evalue: 3e-07	57	35963	1	3.2	9.92	EALSAVTGGR
		3	contig26295:1:531:2	contig26295:1:531:2|similar to Vitellogenin-6 (P18948)|Evalue: 4e-16	49	20178	1	9.7	4.84	TVLYTVAPVNTDLTHSK
		4	contig24910:1:199:2	contig24910:1:199:2|No Annotation	35	7556	1	12.3	4.9	VALSSLPR
	B90	1	contig18673:1:499:2	contig18673:1:499:2|similar to Major egg antigen (P12812)|Evalue: 2e-05	118	17856	2	22.3	6.4	GFSPENVNLTASGQR
		1								TGSSAYGGNYGSSYNTGSSSDR
		2	contig06595:1:952:2	contig06595:1:952:2|similar to Vitellogenin-1 (P87498)|Evalue: 3e-07	104	35963	3 (2)	9.1	9.92	EALSAVTGGR
		2								SVELLEFGYETEGFGQNIR
		3	contig26295:1:531:2	contig26295:1:531:2|similar to Vitellogenin-6 (P18948)|Evalue: 4e-16	50	20178	2 (1)	9.7	4.84	TVLYTVAPVNTDLTHSK
		4	contig24910:1:199:2	contig24910:1:199:2|No Annotation	32	7556	1	12.3	4.9	VALSSLPR
	B91	1	contig18673:1:499:2	contig18673:1:499:2|similar to Major egg antigen (P12812)|Evalue: 2e-05	112	17856	2	16.3	6.4	NDYGYQSSALSR
		1								GFSPENVNLTASGQR
		2	contig06595:1:952:2	contig06595:1:952:2|similar to Vitellogenin-1 (P87498)|Evalue: 3e-07	108	35963	2	9.1	9.92	EALSAVTGGR
		2								SVELLEFGYETEGFGQNIR
		3	contig26295:1:531:2	contig26295:1:531:2|similar to Vitellogenin-6 (P18948)|Evalue: 4e-16	64	20178	2 (1)	9.7	4.84	TVLYTVAPVNTDLTHSK
	B92	1	contig25483:1682:2388:3	contig25483:1682:2388:3|similar to Isocitrate dehydrogenase [NADP] cytoplasmic (Q9XSG3)|Evalue: 8e-107	250	26858	5	23.5	6.26	MPLFLSTK
		1								DIFQEIYDK
		1								LIDDMVAQVMK
		1								DYMETFEFLDK
		1								LDNNQALVDFAQTLER
		2	contig06595:1:952:2	contig06595:1:952:2|similar to Vitellogenin-1 (P87498)|Evalue: 3e-07	43	35963	1	3.2	9.92	EALSAVTGGR
		3	contig26295:1:531:2	contig26295:1:531:2|similar to Vitellogenin-6 (P18948)|Evalue: 4e-16	36	20178	1	9.7	4.84	TVLYTVAPVNTDLTHSK
	B93	1	contig18673:1:499:2	contig18673:1:499:2|similar to Major egg antigen (P12812)|Evalue: 2e-05	222	17856	5	34.3	6.4	VITVPEGIK
		1								VQYNFDVR
		1								NDYGYQSSALSR
		1								SIKPQIVEESGQK
		1								GFSPENVNLTASGQR
		2	contig21929:197:901:2	contig21929:197:901:2|No Annotation	86	23354	2	10.2	6.38	NTSYGFSGDNR
		2								SYDSTGYSSYGDR
		3	contig06595:1:952:2	contig06595:1:952:2|similar to Vitellogenin-1 (P87498)|Evalue: 3e-07	54	35963	1	3.2	9.92	EALSAVTGGR
		4	contig26295:1:531:2	contig26295:1:531:2|similar to Vitellogenin-6 (P18948)|Evalue: 4e-16	49	20178	2 (1)	9.7	4.84	TVLYTVAPVNTDLTHSK
		4								TVLYTVAPVNTDLTHSK
		5	contig18362:1:1784:3	contig18362:1:1784:3|similar to Glutamate dehydrogenase 1, mitochondrial (P00367)|Evalue: 0.0	30	65433	1	1.9	8.62	IPIQASEAFQK
	B94	1	contig21929:197:901:2	contig21929:197:901:2|No Annotation	189	23354	2	12.8	6.38	SYDSTGYSSYGDR
		1								SGYGGSSGSAGYGSSDR
		2	contig03062:1:281:2	contig03062:1:281:2|No Annotation	71	11033	1	12.9	9.23	DSSSTSGNSSPR
	B95	1	contig26360:1:1109:3	contig26360:1:1109:3|similar to Vitellogenin-2 (P05690)|Evalue: 2e-12	183	42088	4 (3)	9.8	6.79	VSMINLR
		1								TIVVLPSIYYK
		1								IMVVLPGHSIEITAPQGR
		2	contig26482:1:1206:1	contig26482:1:1206:1|similar to Medium-chain specific acyl-CoA dehydrogenase, mitochondrial (P41367)|Evalue: 6e-150	135	44533	2	6.2	6.79	ENLLATEGAGFK
		2								IFQIYEGTSQIQK
		3	contig26295:1:531:2	contig26295:1:531:2|similar to Vitellogenin-6 (P18948)|Evalue: 4e-16	64	20178	1	9.7	4.84	TVLYTVAPVNTDLTHSK
		4	contig06595:1:952:2	contig06595:1:952:2|similar to Vitellogenin-1 (P87498)|Evalue: 3e-07	57	35963	1	3.2	9.92	EALSAVTGGR
	B96	1	contig26360:1:1109:3	contig26360:1:1109:3|similar to Vitellogenin-2 (P05690)|Evalue: 2e-12	109	42088	2	7.9	6.79	TIVVLPSIYYK
		1								IMVVLPGHSIEITAPQGR
		2	contig06595:1:952:2	contig06595:1:952:2|similar to Vitellogenin-1 (P87498)|Evalue: 3e-07	83	35963	2	9.1	9.92	EALSAVTGGR
		2								SVELLEFGYETEGFGQNIR
		3	contig26295:1:531:2	contig26295:1:531:2|similar to Vitellogenin-6 (P18948)|Evalue: 4e-16	36	20178	2 (1)	9.7	4.84	TVLYTVAPVNTDLTHSK
	B97	1	contig26295:1:531:2	contig26295:1:531:2|similar to Vitellogenin-6 (P18948)|Evalue: 4e-16	49	20178	1	9.7	4.84	TVLYTVAPVNTDLTHSK
		2	contig06595:1:952:2	contig06595:1:952:2|similar to Vitellogenin-1 (P87498)|Evalue: 3e-07	44	35963	1	3.2	9.92	EALSAVTGGR
	B98	1	contig26710:1:1127:3	contig26710:1:1127:3|similar to Obg-like ATPase 1 (Q7ZWM6)|Evalue: 1e-155	172	42366	3	11.8	6.08	VGVVGLPNVGK
		1								VPAYLNIVDIAGLVK
		1								AFESDDITHVEGDVNPIR
		2	contig24910:1:199:2	contig24910:1:199:2|No Annotation	34	7556	1	12.3	4.9	VALSSLPR
	B99	1	contig04802:115:695:1	contig04802:115:695:1|No Annotation	116	21955	2	11.4	6.23	ILFRPTLSAR
		1								AQGLWEATTEGK
		2	contig02694:1:571:2	contig02694:1:571:2|No Annotation	47	22160	1	4.8	8.74	QVNAETFNK
	B101	1	contig18927:1:1035:2	contig18927:1:1035:2|similar to Lysosomal acid phosphatase (B1H1P9)|Evalue: 2e-48	112	38936	1	3.8	8.26	LEGGPLVNVLLNR
		2	contig25609:1:118:2	contig25609:1:118:2|No Annotation	42	4434	1	23.7	4.87	FLEPVTVPR
		3	contig01051:8:172:2	contig01051:8:172:2|similar to Trifunctional enzyme subunit alpha, mitochondrial (Q64428)|Evalue: 1e-12	39	6378	1	20.4	9.58	DLYGAQFTPCR
	B102	1	contig18927:1:1035:2	contig18927:1:1035:2|similar to Lysosomal acid phosphatase (B1H1P9)|Evalue: 2e-48	239	38936	5	27	8.26	QSQDLVQTLK
		1								VINSALLNLAAIFPPTK
		1								FILYSAHDNTISALLAAFK
		1								NQVWSNDLGTVWRPVPLFTIPR
		1								NTYPEILQQELKPAEIQVVSSIAER
		2	contig02694:1:571:2	contig02694:1:571:2|No Annotation	168	22160	3	13.2	8.74	QVNAETFNK
		2								LIPDELLGTFEFSGK
		2								RLIPDELLGTFEFSGK
		3	contig04802:115:695:1	contig04802:115:695:1|No Annotation	153	21955	4 (3)	19.2	6.23	ILFRPTLSAR
		3								AQGLWEATTEGK
		3								DYEFKEDGNMQMTAK
		4	contig25609:1:118:2	contig25609:1:118:2|No Annotation	148	4434	3	94.7	4.87	FLEPVTVPR
		4								FPFDLPQDPLPK
		4								AQWLNECGLQNDNIK
	B103	1	contig04802:115:695:1	contig04802:115:695:1|No Annotation	33	21955	1	5.2	6.23	ILFRPTLSAR
	B104	1	contig00405:208:1710:1	contig00405:208:1710:1|similar to 4-aminobutyrate aminotransferase, mitochondrial (P50554)|Evalue: 2e-159	64	56682	1	1.8	8.46	YPTMVQNPR
	B105	1	contig04802:115:695:1	contig04802:115:695:1|No Annotation	152	21955	4 (2)	14	6.23	AQGLWEATTEGK
		1								AQGLWEATTEGK
		1								DYEFKEDGNMQMTAK
		2	contig02694:1:571:2	contig02694:1:571:2|No Annotation	78	22160	2 (1)	7.9	8.74	LIPDELLGTFEFSGK
		3	contig18673:1:499:2	contig18673:1:499:2|similar to Major egg antigen (P12812)|Evalue: 2e-05	49	17856	1	10.2	6.4	IEVTATQEDKDDDHHVR
		4	contig24910:1:199:2	contig24910:1:199:2|No Annotation	31	7556	1	12.3	4.9	VALSSLPR
	B107	1	contig04802:115:695:1	contig04802:115:695:1|No Annotation	27	21955	1	5.2	6.23	ILFRPTLSAR
	B108	1	contig02694:1:571:2	contig02694:1:571:2|No Annotation	91	22160	1	7.9	8.74	LIPDELLGTFEFSGK
		2	contig26373:1:1159:2	contig26373:1:1159:2|similar to Transketolase-like protein 2 (Q9D4D4)|Evalue: 9e-134	85	42625	2	4.1	7.17	LATVYPR
		2								IIALDCDVK
		3	contig04802:115:695:1	contig04802:115:695:1|No Annotation	68	21955	1	6.2	6.23	AQGLWEATTEGK
		4	contig20201:1:273:1	contig20201:1:273:1|similar to Transketolase-like protein 2 (Q9D4D4)|Evalue: 5e-24	59	9668	1	12.2	5.63	CISQAVEELGK
	B109	1	contig24401:1:658:2	contig24401:1:658:2|similar to Malate dehydrogenase, mitochondrial (Q5NVR2)|Evalue: 6e-85	152	23465	2	12.8	8.85	IQDAGTEVVNAK
		1								AGAGSATLSMAYAGAR
	B110	1	contig06373:1:1480:1	contig06373:1:1480:1|similar to Vitellogenin-4 (P18947)|Evalue: 9e-11	277	56002	7 (6)	14	6.01	SFAMLENK
		1								SLTVSMYEK
		1								LSPPSNYETAK
		1								AEQSGEQLNLNK
		1								ETQPGQVPTDYQMR
		1								QIGAYFTEACVDFVK
		2	contig04802:115:695:1	contig04802:115:695:1|No Annotation	76	21955	1	6.2	6.23	AQGLWEATTEGK
	B111	1	contig02694:1:571:2	contig02694:1:571:2|No Annotation	66	22160	1	7.9	8.74	LIPDELLGTFEFSGK
		2	contig04802:115:695:1	contig04802:115:695:1|No Annotation	58	21955	1	6.2	6.23	AQGLWEATTEGK
	B112	1	contig18673:1:499:2	contig18673:1:499:2|similar to Major egg antigen (P12812)|Evalue: 2e-05	143	17856	4	26.5	6.4	VITVPEGIK
		1								VQYNFDVR
		1								NDYGYQSSALSR
		1								GFSPENVNLTASGQR
		2	contig06624:111:986:3	contig06624:111:986:3|No Annotation	134	33305	2	9.6	8.17	CFSDNDCHLNSR
		2								CINQGFGLVGTTGFCR
	B133	1	contig23004:1:974:3	contig23004:1:974:3|similar to Peptide-N(4)-(N-acetyl-beta-glucosaminyl)asparagine amidase (Q28YQ7)|Evalue: 5e-26	254	37038	6 (5)	14.2	9.23	ELHIQFPTK
		1								FSLIAELSHGKK
		1								VKELHIQFPTK
		1								DVAWQHAQLFR
		1								SLVYSEQNMAHK
		2	contig20019:1:1092:1	contig20019:1:1092:1|similar to Arginine kinase (Q95V58)|Evalue: 1e-145	211	41570	4	9.9	6.6	YIISTR
		2								GGDLMAVYK
		2								LNFPNPDPEGK
		2								ISQNLEEFHK
		3	contig07583:24:941:3	contig07583:24:941:3|similar to Lipoma-preferred partner homolog (Q5F464)|Evalue: 8e-70	31	36195	1	3.3	8.43	TVLTSEEEGR
	B138	1	contig06373:1:1480:1	contig06373:1:1480:1|similar to Vitellogenin-4 (P18947)|Evalue: 9e-11	258	56002	6	12.6	6.01	VACFTGEMR
		1								LSPPSNYETAK
		1								AEQSGEQLNLNK
		1								LSPPSNYETAKK
		1								INVEYTHISRPTLK
		1								QIGAYFTEACVDFVK
		2	contig18673:1:499:2	contig18673:1:499:2|similar to Major egg antigen (P12812)|Evalue: 2e-05	134	17856	3	24.1	6.4	NDYGYQSSALSR
		2								SIKPQIVEESGQK
		2								GFSPENVNLTASGQR
	B140	1	contig06373:1:1480:1	contig06373:1:1480:1|similar to Vitellogenin-4 (P18947)|Evalue: 9e-11	221	56002	6 (5)	12.8	6.01	DKMPNLELK
		1								LSPPSNYETAK
		1								ETQPGQVPTDYQMR
		1								INVEYTHISRPTLK
		1								QIGAYFTEACVDFVK
		2	contig01745:31:1008:1	contig01745:31:1008:1|similar to Vitelline membrane outer layer protein 1 homolog (Q7Z5L0)|Evalue: 1e-21	100	36669	2	7.7	5.89	SPVTDFDWTK
		2								YLEQLVGTCGAATVR
	B141	1	contig09502:237:2105:3	contig09502:237:2105:3|similar to Heat shock cognate 71 kDa protein (Q90473)|Evalue: 0.0	69	68965	1	2.3	5.41	ITPSYVAFTADGER
	B142	1	contig07915:1:1267:2	contig07915:1:1267:2|similar to Heat shock cognate 71 kDa protein (Q90473)|Evalue: 0.0	533	46522	11 (8)	23	6.07	DAGTISGMNILR
		1								RFEDATVQGDMK
		1								MVTHFIQEFQR
		1								IINEPTAAAIAYGLDK
		1								QFFPEEISAMVLQK
		1								STAGDTHLGGEDFDNR
		1								NQVAMNPEHTVFDAK
		1								IINEPTAAAIAYGLDKK
	B143	1	contig18673:1:499:2	contig18673:1:499:2|similar to Major egg antigen (P12812)|Evalue: 2e-05	178	17856	3	19.3	6.4	VITVPEGIK
		1								VQYNFDVR
		1								GFSPENVNLTASGQR
		2	contig26098:1:627:1	contig26098:1:627:1|similar to Glutathione S-transferase omega-1 (P78417)|Evalue: 6e-39	69	24260	2	11	8.58	VPTLEEPNNR
		2								GIPHDIVNIDLAK
		3	contig05847:1:205:2	contig05847:1:205:2|No Annotation	28	6597	1	14.9	8.42	SLLGEIPITK
	B144	1	contig26153:1:1449:2	contig26153:1:1449:2|similar to 78 kDa glucose-regulated protein (Q24798)|Evalue: 0.0	259	53380	5	12	6.01	EWSDTSVKHDIK
		1								ITPSYVAFTADGER
		1								IINEPTAAAIAYGLDK
		1								NQLTSNPENTVFDVK
		1								IINEPTAAAIAYGLDKK
		2	contig09502:237:2105:3	contig09502:237:2105:3|similar to Heat shock cognate 71 kDa protein (Q90473)|Evalue: 0.0	256	68965	5	10.1	5.41	ITPSYVAFTADGER
		2								IINEPTAAAIAYGLDK
		2								NQLTSNPENTVFDVK
		2								IINEPTAAAIAYGLDKK
		2								VTHAVVTVPAYFNDAQR
		3	contig04802:115:695:1	contig04802:115:695:1|No Annotation	63	21955	1	6.2	6.23	AQGLWEATTEGK
		4	contig18673:1:499:2	contig18673:1:499:2|similar to Major egg antigen (P12812)|Evalue: 2e-05	37	17856	1	7.2	6.4	NDYGYQSSALSR
	B145	1	contig23157:49:1047:1	contig23157:49:1047:1|similar to Protein NipSnap (Q9VXK0)|Evalue: 5e-68	96	38414	2	6.3	9.18	DSPPFESVDGR
		1								YNEGYSSFDK
	B146	1	contig26153:1:1449:2	contig26153:1:1449:2|similar to 78 kDa glucose-regulated protein (Q24798)|Evalue: 0.0	526	53380	10 (8)	19.3	6.01	EVAEAYLGK
		1								DAGVIAGLTVMR
		1								DAGVIAGLTVMR
		1								EWSDTSVKHDIK
		1								ITPSYVAFTADGER
		1								TFAPEEISAMILTK
		1								IINEPTAAAIAYGLDK
		1								NQLTSNPENTVFDVK
		1								IINEPTAAAIAYGLDKK
		2	contig09502:237:2105:3	contig09502:237:2105:3|similar to Heat shock cognate 71 kDa protein (Q90473)|Evalue: 0.0	338	68965	7 (5)	10.1	5.41	ITPSYVAFTADGER
		2								IINEPTAAAIAYGLDK
		2								NQLTSNPENTVFDVK
		2								IINEPTAAAIAYGLDKK
		2								VTHAVVTVPAYFNDAQR
		2								VTHAVVTVPAYFNDAQR
		3	contig07915:1:1267:2	contig07915:1:1267:2|similar to Heat shock cognate 71 kDa protein (Q90473)|Evalue: 0.0	179	46522	4 (3)	6.6	6.07	VEIIANDQGNR
		3								IINEPTAAAIAYGLDK
		3								IINEPTAAAIAYGLDKK
	B147	1	contig22215:21:483:3	contig22215:21:483:3|similar to 3-hydroxyacyl-CoA dehydrogenase type-2 (O18404)|Evalue: 1e-23	44	16933	2 (1)	11	5.42	LATELMLLNQTDSDGQR
		2	contig27778:1:335:3	contig27778:1:335:3|similar to 3-hydroxyacyl-CoA dehydrogenase type-2 (O08756)|Evalue: 5e-29	39	11844	1	10	9.19	LLETTPPFPPR
	B148	1	contig20526:1:608:3	contig20526:1:608:3|similar to Malate dehydrogenase, cytoplasmic (O48905)|Evalue: 3e-39	144	22687	3	15.4	6.13	ETLIPLVQK
		1								AIGQMAIQLK
		1								FVEINQDGQWTK
		2	contig02052:156:636:3	contig02052:156:636:3|similar to Malate dehydrogenase, cytoplasmic (P40925)|Evalue: 5e-56	127	17605	2	21.9	8.52	DQGSALNQYAK
		2								ILVVGNPANTNAYILSHYAPSLPK
		3	contig23614:1:531:1	contig23614:1:531:1|No Annotation	28	18399	1	6.2	8.93	AGLATEGNVVR
	B149	1	contig26098:1:627:1	contig26098:1:627:1|similar to Glutathione S-transferase omega-1 (P78417)|Evalue: 6e-39	41	24260	1	4.8	8.58	VPTLEEPNNR
	B150	1	contig24984:2765:3460:3	contig24984:2765:3460:3|similar to FMN-dependent NADPH-azoreductase (O07529)|Evalue: 2e-08	137	26030	4	16	9.19	VFVEEQLK
		1								FNFLVFLGSTR
		1								GHTYEIMDPEK
		1								GHTYEIMDPEKVDVPLLK
		2	contig03403:1:1416:3	contig03403:1:1416:3|similar to Dihydrolipoyllysine-residue acetyltransferase component of pyruvate dehydrogenase complex, mitochondrial (Q8BMF4)|Evalue: 6e-108	101	50746	2	4.2	8.63	QLIVDESSR
		2								GLADISADVIR
	B151	1	contig24984:2765:3460:3	contig24984:2765:3460:3|similar to FMN-dependent NADPH-azoreductase (O07529)|Evalue: 2e-08	55	26030	1	4.3	9.19	QLEWYAGALK
	B152	1	contig18259:2282:2926:2	contig18259:2282:2926:2|similar to Glutathione-requiring prostaglandin D synthase (O60760)|Evalue: 8e-31	110	25248	3 (2)	10.7	8.68	KLEFLEAFQR
		1								LTYADIFIANLMK
		2	contig23461:107:1792:2	contig23461:107:1792:2|similar to ATP synthase subunit alpha (A0LDA2)|Evalue: 0.0	92	60617	2	3.6	9.23	LELAQYR
		2								EAYPGDVFYLHSR
		3	contig18624:208:876:1	contig18624:208:876:1|similar to Glutathione S-transferase 1 (P46436)|Evalue: 2e-34	66	25396	2	8.6	7.85	LLFAAANQK
		3								LLAQSTTIWR
	B153	1	contig28284:1:272:3	contig28284:1:272:3|similar to Glutathione S-transferase (P30116)|Evalue: 2e-10	50	10701	1	13.5	4.97	HYDMFSQFLGNK
		2	contig22559:1:111:1	contig22559:1:111:1|similar to Glutathione S-transferase Mu 2 (Q9TSM4)|Evalue: 1e-05	43	4476	1	24.3	4.94	YLLEYVGEK
		3	contig27737:1:155:3	contig27737:1:155:3|No Annotation	39	6370	2 (1)	19.6	4.52	LMYMSQDFEK
	B154	1	contig22559:1:111:1	contig22559:1:111:1|similar to Glutathione S-transferase Mu 2 (Q9TSM4)|Evalue: 1e-05	46	4476	1	24.3	4.94	YLLEYVGEK
	B155	1	contig22391:1:1506:1	contig22391:1:1506:1|similar to Acyl-CoA synthetase short-chain family member 3, mitochondrial (Q14DH7)|Evalue: 2e-146	67	56504	1	3	7.45	IGAVHSVVFGGFTPR
		2	contig24910:1:199:2	contig24910:1:199:2|No Annotation	36	7556	1	12.3	4.9	VALSSLPR
	B156	1	contig17510:1:111:1	contig17510:1:111:1|No Annotation	55	4280	1	40.5	4.21	YETTGQEENFEEYLR
		2	contig18362:1:1784:3	contig18362:1:1784:3|similar to Glutamate dehydrogenase 1, mitochondrial (P00367)|Evalue: 0.0	50	65433	1	2	8.62	CAVVDVPFGGAK
	B157	1	contig20019:1:1092:1	contig20019:1:1092:1|similar to Arginine kinase (Q95V58)|Evalue: 1e-145	37	41570	1	2.5	6.6	FLQAAQAVR
	B158	1	contig28200:1:335:1	contig28200:1:335:1|similar to Glutathione S-transferase Mu 1 (Q9N0V4)|Evalue: 4e-19	30	13006	1	8.1	5.82	QYLLGSDIK
	B159	1	contig20019:1:1092:1	contig20019:1:1092:1|similar to Arginine kinase (Q95V58)|Evalue: 1e-145	171	41570	5	15.2	6.6	GGDLMAVYK
		1								FLQAAQAVR
		1								LIDDHFLFK
		1								LNFPNPDPEGK
		1								SLQGFPFNPLLNEQQYK
		2	contig18673:1:499:2	contig18673:1:499:2|similar to Major egg antigen (P12812)|Evalue: 2e-05	77	17856	1	9	6.4	GFSPENVNLTASGQR
		3	contig26339:1:396:1	contig26339:1:396:1|No Annotation	51	15458	1	8.4	7.93	DFNTGYGSSDR
	B160	1	contig01724:145:861:1	contig01724:145:861:1|similar to Dihydropteridine reductase (P11348)|Evalue: 2e-62	85	25377	2	11.3	6.97	DFVANTNTVIK
		1								AALEATPSMIGYGLAK
	B161	1	contig18362:1:1784:3	contig18362:1:1784:3|similar to Glutamate dehydrogenase 1, mitochondrial (P00367)|Evalue: 0.0	52	65433	1	1.9	8.62	IPIQASEAFQK
	B162	1	contig20019:1:1092:1	contig20019:1:1092:1|similar to Arginine kinase (Q95V58)|Evalue: 1e-145	55	41570	1	3	6.6	LNFPNPDPEGK
	B163	1	contig24083:75:995:3	contig24083:75:995:3|similar to Triosephosphate isomerase (B0BM40)|Evalue: 1e-90	95	34276	2	6.9	7.6	IIYGGSVSGK
		1								EGNQTETVVFR
	B164	1	contig23461:107:1792:2	contig23461:107:1792:2|similar to ATP synthase subunit alpha (A0LDA2)|Evalue: 0.0	99	60617	3	6.4	9.23	LELAQYR
		1								GIRPAINVGLSVSR
		1								ANHQDLLNTIREEGK
	B165	1	contig19542:93:722:3	contig19542:93:722:3|similar to Glutathione S-transferase 1 (P46436)|Evalue: 1e-31	73	23872	1	4.8	8.59	VLAQTTSILR
		2	contig24910:1:199:2	contig24910:1:199:2|No Annotation	37	7556	1	12.3	4.9	VALSSLPR
	B166	1	contig28200:1:335:1	contig28200:1:335:1|similar to Glutathione S-transferase Mu 1 (Q9N0V4)|Evalue: 4e-19	71	13006	2	10.8	5.82	LMYGSQDFEK
		1								LMYGSQDFEKDK
		2	contig22559:1:111:1	contig22559:1:111:1|similar to Glutathione S-transferase Mu 2 (Q9TSM4)|Evalue: 1e-05	43	4476	1	24.3	4.94	YLLEYVGEK
	B167	1	contig20019:1:1092:1	contig20019:1:1092:1|similar to Arginine kinase (Q95V58)|Evalue: 1e-145	325	41570	8 (7)	22.9	6.6	GGDLMAVYK
		1								FLQAAQAVR
		1								LIDDHFLFK
		1								LNFPNPDPEGK
		1								KYMTPEIIQK
		1								SLQGFPFNPLLNEQQYK
		1								DLFYPIINDYHVGFDIEK
		2	contig22559:1:111:1	contig22559:1:111:1|similar to Glutathione S-transferase Mu 2 (Q9TSM4)|Evalue: 1e-05	41	4476	1	24.3	4.94	YLLEYVGEK
		3	contig24910:1:199:2	contig24910:1:199:2|No Annotation	35	7556	1	12.3	4.9	VALSSLPR
	B168	1	contig00490:282:923:3	contig00490:282:923:3|similar to Cytochrome b-c1 complex subunit Rieske, mitochondrial (Q69BJ7)|Evalue: 3e-62	114	23942	2	9.9	8.85	VPDYESYR
		1								GPAPLNLEVPTYK
	B169	1	contig19542:93:722:3	contig19542:93:722:3|similar to Glutathione S-transferase 1 (P46436)|Evalue: 1e-31	48	23872	1	4.3	8.59	LLFAAADQK
	B173	1	contig07915:1:1267:2	contig07915:1:1267:2|similar to Heat shock cognate 71 kDa protein (Q90473)|Evalue: 0.0	402	46522	13 (9)	25.8	6.07	IQVEYKGETK
		1								DAGTISGMNILR
		1								MKETAEAYLGK
		1								MVTHFIQEFQR
		1								IINEPTAAAIAYGLDK
		1								QFFPEEISAMVLQK
		1								STAGDTHLGGEDFDNR
		1								IINEPTAAAIAYGLDKK
		1								TVTQAVVTVPAYFNDSQR
		2	contig18673:1:499:2	contig18673:1:499:2|similar to Major egg antigen (P12812)|Evalue: 2e-05	80	17856	1	9	6.4	GFSPENVNLTASGQR
		3	contig24984:2765:3460:3	contig24984:2765:3460:3|similar to FMN-dependent NADPH-azoreductase (O07529)|Evalue: 2e-08	71	26030	2	11.3	9.19	VFVEEQLK
		3								GHTYEIMDPEKVDVPLLK
		4	contig24910:1:199:2	contig24910:1:199:2|No Annotation	36	7556	1	12.3	4.9	VALSSLPR
	B174	1	contig24078:1:648:1	contig24078:1:648:1|similar to Guanine nucleotide-binding protein subunit beta-2-like 1 (Q93134)|Evalue: 1e-68	130	24733	3	16.7	8.44	LWNTLAQCK
		1								NDEVPYGLPQK
		1								YTITEDCHQDWVSCVR
	B176	1	contig24910:1:199:2	contig24910:1:199:2|No Annotation	33	7556	1	12.3	4.9	VALSSLPR
	B178	1	contig17641:106:1112:1	contig17641:106:1112:1|similar to Adenosine deaminase (B2T672)|Evalue: 7e-81	55	37506	1	2.7	8.3	GISAETVVR
	B181	1	contig23852:3162:3608:1	contig23852:3162:3608:1|similar to Troponin I (P36188)|Evalue: 2e-23	129	17536	3	25.7	7.93	GQDAAVDFR
		1								TLEEERYDLEVK
		1								AKDYELNELTIQVNDLR
	B182	1	contig19588:68:937:2	contig19588:68:937:2|similar to ATP synthase subunit gamma, mitochondrial (P05631)|Evalue: 1e-97	136	32022	3 (2)	9.3	9.2	INTYDDIDADVLK
		1								ATVKPLYSLDTISK
	B183	1	contig18110:116:595:2	contig18110:116:595:2|similar to Peroxiredoxin-5, mitochondrial (Q9GLW9)|Evalue: 2e-44	73	17501	1	10.7	6.82	LNIEPDGTGVECSIADR
	B184	1	contig10105:1:309:3	contig10105:1:309:3|No Annotation	102	11691	2	26.5	5.63	TYEASADVSGDK
		1								ISANLDVQQVPQFLR
	B185	1	contig10105:1:309:3	contig10105:1:309:3|No Annotation	62	11691	1	11.8	5.63	TYEASADVSGDK
		2	contig24910:1:199:2	contig24910:1:199:2|No Annotation	36	7556	1	12.3	4.9	VALSSLPR
	B187	1	contig24910:1:199:2	contig24910:1:199:2|No Annotation	31	7556	1	12.3	4.9	VALSSLPR
	B188	1	contig24910:1:199:2	contig24910:1:199:2|No Annotation	41	7556	1	12.3	4.9	VALSSLPR
		2	contig25218:1:459:1	contig25218:1:459:1|similar to Curved DNA-binding protein (Q09184)|Evalue: 3e-16	33	16930	1	6.6	5.26	QSLEIGSLVK
	B189	1	contig24910:1:199:2	contig24910:1:199:2|No Annotation	35	7556	1	12.3	4.9	VALSSLPR
	B190	1	contig24227:1:649:2	contig24227:1:649:2|similar to Translocon-associated protein subunit delta (Q62186)|Evalue: 6e-14	339	23584	7	33	8.8	YRPSSVVLR
		1								VYDEESYLK
		1								YQFSVSEEAAK
		1								GQTVEPLTTITK
		1								KGQTVEPLTTITK
		1								FISASQSIDEPHK
		1								NSIPQNYPLYAEVDGK
		2	contig24910:1:199:2	contig24910:1:199:2|No Annotation	41	7556	1	12.3	4.9	VALSSLPR
	B191	1	contig06595:1:952:2	contig06595:1:952:2|similar to Vitellogenin-1 (P87498)|Evalue: 3e-07	96	35963	2	9.1	9.92	EALSAVTGGR
		1								SVELLEFGYETEGFGQNIR
		2	contig24227:1:649:2	contig24227:1:649:2|similar to Translocon-associated protein subunit delta (Q62186)|Evalue: 6e-14	35	23584	1	5.1	8.8	YQFSVSEEAAK
		3	contig24910:1:199:2	contig24910:1:199:2|No Annotation	35	7556	1	12.3	4.9	VALSSLPR
	B192	1	contig17641:106:1112:1	contig17641:106:1112:1|similar to Adenosine deaminase (B2T672)|Evalue: 7e-81	166	37506	3	12.5	8.3	DTLDSLSIDR
		1								IPLAVCPLSNVLLK
		1								GLYVVAHAGEEGGPESVR
		2	contig00614:1:226:2	contig00614:1:226:2|No Annotation	48	8491	1	10.8	9.78	AALLPSNR
		3	contig24910:1:199:2	contig24910:1:199:2|No Annotation	31	7556	1	12.3	4.9	VALSSLPR
	B193	1	contig06595:1:952:2	contig06595:1:952:2|similar to Vitellogenin-1 (P87498)|Evalue: 3e-07	52	35963	1	3.2	9.92	EALSAVTGGR
		2	contig24910:1:199:2	contig24910:1:199:2|No Annotation	35	7556	1	12.3	4.9	VALSSLPR
	B194	1	contig24910:1:199:2	contig24910:1:199:2|No Annotation	35	7556	1	12.3	4.9	VALSSLPR
	B195	1	contig24910:1:199:2	contig24910:1:199:2|No Annotation	41	7556	1	12.3	4.9	VALSSLPR
	B196	1	contig24078:1:648:1	contig24078:1:648:1|similar to Guanine nucleotide-binding protein subunit beta-2-like 1 (Q93134)|Evalue: 1e-68	101	24733	2	8.8	8.44	LWDLTAGK
		1								NDEVPYGLPQK
	B198	1	contig18504:154:1359:1	contig18504:154:1359:1|similar to Calreticulin (Q4R6K8)|Evalue: 4e-127	95	46442	2	5.2	4.66	FYGLSAAFPK
		1								DKPLVIQFSVK
	C2	1	contig04531:1:1454:1	contig04531:1:1454:1|similar to Apolipophorins (Q9U943)|Evalue: 7e-11	150	55650	3	7.2	6.86	TLHTVSDPTSIR
		1								FPQSSYFELSK
		1								YVQLLEVDVDMK
		2	contig24202:107:1017:2	contig24202:107:1017:2|similar to Apolipoprotein B-100 (P04114)|Evalue: 3e-18	117	33965	3	9.9	6.71	TVGIGFDCK
		2								AEVGVGYGDAR
		2								SQELTQQLSK
		3	contig24531:1:590:3	contig24531:1:590:3|No Annotation	105	22259	2	13.3	4.65	VCAMTIGALTNK
		3								LLEEQNCEASGILR
	C4	1	contig06373:1:1480:1	contig06373:1:1480:1|similar to Vitellogenin-4 (P18947)|Evalue: 9e-11	28	56002	1	2.8	6.01	ETQPGQVPTDYQMR
	C5	1	contig04531:1:1454:1	contig04531:1:1454:1|similar to Apolipophorins (Q9U943)|Evalue: 7e-11	275	55650	5	11	6.86	VIHQVIQER
		1								LFTVLSDQER
		1								LIDTEKNEQVK
		1								FPQSSYFELSK
		1								YVQLLEVDVDMK
		2	contig24202:107:1017:2	contig24202:107:1017:2|similar to Apolipoprotein B-100 (P04114)|Evalue: 3e-18	231	33965	5	16.8	6.71	TVGIGFDCK
		2								AEVGVGYGDAR
		2								DLNQQTQLR
		2								SQELTQQLSK
		2								EVHSLFPVPFLK
		3	contig24531:1:590:3	contig24531:1:590:3|No Annotation	162	22259	4 (3)	19.4	4.65	VCAMTIGALTNK
		3								ELVTVCQQRPSR
		3								LLEEQNCEASGILR
	C6	1	contig04531:1:1454:1	contig04531:1:1454:1|similar to Apolipophorins (Q9U943)|Evalue: 7e-11	295	55650	6	13.4	6.86	VIHQVIQER
		1								LFTVLSDQER
		1								LIDTEKNEQVK
		1								TLHTVSDPTSIR
		1								FPQSSYFELSK
		1								YVQLLEVDVDMK
		2	contig24202:107:1017:2	contig24202:107:1017:2|similar to Apolipoprotein B-100 (P04114)|Evalue: 3e-18	230	33965	5	16.8	6.71	TVGIGFDCK
		2								AEVGVGYGDAR
		2								DLNQQTQLR
		2								SQELTQQLSK
		2								EVHSLFPVPFLK
		3	contig24531:1:590:3	contig24531:1:590:3|No Annotation	150	22259	4 (3)	19.4	4.65	VCAMTIGALTNK
		3								ELVTVCQQRPSR
		3								LLEEQNCEASGILR
	C7	1	contig24531:1:590:3	contig24531:1:590:3|No Annotation	88	22259	2	13.3	4.65	ELVTVCQQRPSR
		1								LLEEQNCEASGILR
		2	contig24202:107:1017:2	contig24202:107:1017:2|similar to Apolipoprotein B-100 (P04114)|Evalue: 3e-18	57	33965	2	6.3	6.71	TVGIGFDCK
		2								SQELTQQLSK
	C9	1	contig24531:1:590:3	contig24531:1:590:3|No Annotation	204	22259	4	23.5	4.65	QATDFVVR
		1								VCAMTIGALTNK
		1								ELVTVCQQRPSR
		1								LLEEQNCEASGILR
		2	contig04531:1:1454:1	contig04531:1:1454:1|similar to Apolipophorins (Q9U943)|Evalue: 7e-11	165	55650	3	7.4	6.86	GSFAFINTLR
		2								FPQSSYFELSK
		2								NVDDLIASVYNTQGR
		3	contig24202:107:1017:2	contig24202:107:1017:2|similar to Apolipoprotein B-100 (P04114)|Evalue: 3e-18	126	33965	3	9.9	6.71	TVGIGFDCK
		3								AEVGVGYGDAR
		3								SQELTQQLSK
	C16	1	contig06373:1:1480:1	contig06373:1:1480:1|similar to Vitellogenin-4 (P18947)|Evalue: 9e-11	552	56002	13 (12)	28.8	6.01	SFAMLENK
		1								NVQMINLR
		1								SLTVSMYEK
		1								VACFTGEMR
		1								DKMPNLELK
		1								LSPPSNYETAK
		1								AEQSGEQLNLNK
		1								ETQPGQVPTDYQMR
		1								QIGAYFTEACVDFVK
		1								DELFAVLAANANPSASPLEIR
		1								YGYSLQFFVQPSSTPSHQQQAR
		1								DNSRDELFAVLAANANPSASPLEIR
		2	contig18438:8:349:2	contig18438:8:349:2|No Annotation	93	12958	2	23	8.58	AEDEYEWSR
		2								AYLLQEGSCNAQIPQDK
	C17	1	contig01298:1:2065:3	contig01298:1:2065:3|similar to Catalase HPII (P21179)|Evalue: 0.0	241	76798	6 (5)	10.6	5.98	GNYITSTFGLR
		1								IIPEELVPVMR
		1								VANYIGVTPPTQSK
		1								SPALSQANTVMNTIQTR
		1								LAQVGGADDFVYDQGVVTAR
	C18	1	contig01298:1:2065:3	contig01298:1:2065:3|similar to Catalase HPII (P21179)|Evalue: 0.0	337	76798	8 (7)	12.8	5.98	NIALLIAPGFR
		1								FYEHYSQAR
		1								GNYITSTFGLR
		1								IIPEELVPVMR
		1								VANYIGVTPPTQSK
		1								MMEGFGVHSFILSNK
		1								SPALSQANTVMNTIQTR
	C19	1	contig26360:1:1109:3	contig26360:1:1109:3|similar to Vitellogenin-2 (P05690)|Evalue: 2e-12	53	42088	1	3	6.79	TIVVLPSIYYK
	C20	1	contig24531:1:590:3	contig24531:1:590:3|No Annotation	28	22259	1	6.1	4.65	ELVTVCQQRPSR
	C21	1	contig01298:1:2065:3	contig01298:1:2065:3|similar to Catalase HPII (P21179)|Evalue: 0.0	40	76798	1	1.6	5.98	INHVDFDLAVK
	C22	1	contig26360:1:1109:3	contig26360:1:1109:3|similar to Vitellogenin-2 (P05690)|Evalue: 2e-12	133	42088	3	10.3	6.79	QHTDYLLYK
		1								TIVVLPSIYYK
		1								IMVVLPGHSIEITAPQGR
		2	contig07785:1:816:1	contig07785:1:816:1|No Annotation	74	30617	1	4.8	6.15	AACFLSQVLYPER
		3	contig18537:1:1312:2	contig18537:1:1312:2|No Annotation	45	49479	1	2.1	5.84	SSFTYNPQR
	C22	1	contig06373:1:1480:1	contig06373:1:1480:1|similar to Vitellogenin-4 (P18947)|Evalue: 9e-11	271	56002	6 (5)	11	6.01	NVQMINLR
		1								SLTVSMYEK
		1								LSPPSNYETAK
		1								AEQSGEQLNLNK
		1								ETQPGQVPTDYQMR
		2	contig18438:8:349:2	contig18438:8:349:2|No Annotation	42	12958	1	15	8.58	AYLLQEGSCNAQIPQDK
	C23	1	contig04531:1:1454:1	contig04531:1:1454:1|similar to Apolipophorins (Q9U943)|Evalue: 7e-11	221	55650	5	12	6.86	GSFAFINTLR
		1								LFTVLSDQER
		1								FPQSSYFELSK
		1								YVQLLEVDVDMK
		1								NVDDLIASVYNTQGR
		2	contig24531:1:590:3	contig24531:1:590:3|No Annotation	192	22259	5 (4)	23.5	4.65	QATDFVVR
		2								VCAMTIGALTNK
		2								ELVTVCQQRPSR
		2								LLEEQNCEASGILR
	C25	1	contig24531:1:590:3	contig24531:1:590:3|No Annotation	31	22259	1	7.1	4.65	LLEEQNCEASGILR
	C26	1	contig24531:1:590:3	contig24531:1:590:3|No Annotation	41	22259	1	7.1	4.65	LLEEQNCEASGILR
	C27	1	contig18438:8:349:2	contig18438:8:349:2|No Annotation	52	12958	1	9.7	8.58	FGNNIGQNIEK
	C28	1	contig06373:1:1480:1	contig06373:1:1480:1|similar to Vitellogenin-4 (P18947)|Evalue: 9e-11	157	56002	5 (4)	9.1	6.01	NVQMINLR
		1								LSPPSNYETAK
		1								AEQSGEQLNLNK
		1								ETQPGQVPTDYQMR
		2	contig18438:8:349:2	contig18438:8:349:2|No Annotation	39	12958	1	9.7	8.58	FGNNIGQNIEK
	C30	1	contig24531:1:590:3	contig24531:1:590:3|No Annotation	86	22259	2	13.3	4.65	ELVTVCQQRPSR
		1								LLEEQNCEASGILR
		2	contig04531:1:1454:1	contig04531:1:1454:1|similar to Apolipophorins (Q9U943)|Evalue: 7e-11	59	55650	1	2.3	6.86	FPQSSYFELSK
	C31	1	contig07785:1:816:1	contig07785:1:816:1|No Annotation	42	30617	1	4.8	6.15	AACFLSQVLYPER
		2	contig18537:1:1312:2	contig18537:1:1312:2|No Annotation	33	49479	1	2.1	5.84	SSFTYNPQR
	C32	1	contig24202:107:1017:2	contig24202:107:1017:2|similar to Apolipoprotein B-100 (P04114)|Evalue: 3e-18	126	33965	3	9.9	6.71	TVGIGFDCK
		1								AEVGVGYGDAR
		1								SQELTQQLSK
		2	contig24531:1:590:3	contig24531:1:590:3|No Annotation	126	22259	3	17.3	4.65	QATDFVVR
		2								ELVTVCQQRPSR
		2								LLEEQNCEASGILR
		3	contig04531:1:1454:1	contig04531:1:1454:1|similar to Apolipophorins (Q9U943)|Evalue: 7e-11	63	55650	2	3.9	6.86	VIHQVIQER
		3								LFTVLSDQER
		4	contig06373:1:1480:1	contig06373:1:1480:1|similar to Vitellogenin-4 (P18947)|Evalue: 9e-11	41	56002	1	2.2	6.01	LSPPSNYETAK
	C33	1	contig06373:1:1480:1	contig06373:1:1480:1|similar to Vitellogenin-4 (P18947)|Evalue: 9e-11	606	56002	15 (12)	30	6.01	NVQMINLR
		1								SLTVSMYEK
		1								VACFTGEMR
		1								DKMPNLELK
		1								LSPPSNYETAK
		1								AEQSGEQLNLNK
		1								ETQPGQVPTDYQMR
		1								INVEYTHISRPTLK
		1								QIGAYFTEACVDFVK
		1								DELFAVLAANANPSASPLEIR
		1								YGYSLQFFVQPSSTPSHQQQAR
		1								DNSRDELFAVLAANANPSASPLEIR
		2	contig18438:8:349:2	contig18438:8:349:2|No Annotation	127	12958	3	33.6	8.58	AEDEYEWSR
		2								KFGNNIGQNIEK
		2								AYLLQEGSCNAQIPQDK
	C34	1	contig24202:107:1017:2	contig24202:107:1017:2|similar to Apolipoprotein B-100 (P04114)|Evalue: 3e-18	86	33965	2	6.3	6.71	TVGIGFDCK
		1								SQELTQQLSK
		2	contig24531:1:590:3	contig24531:1:590:3|No Annotation	59	22259	1	7.1	4.65	LLEEQNCEASGILR
	C35	1	contig06373:1:1480:1	contig06373:1:1480:1|similar to Vitellogenin-4 (P18947)|Evalue: 9e-11	53	56002	1	2.2	6.01	LSPPSNYETAK
	C36	1	contig26360:1:1109:3	contig26360:1:1109:3|similar to Vitellogenin-2 (P05690)|Evalue: 2e-12	53	42088	1	3	6.79	TIVVLPSIYYK
	C37	1	contig06373:1:1480:1	contig06373:1:1480:1|similar to Vitellogenin-4 (P18947)|Evalue: 9e-11	36	56002	1	1.6	6.01	NVQMINLR
	C38	1	contig04531:1:1454:1	contig04531:1:1454:1|similar to Apolipophorins (Q9U943)|Evalue: 7e-11	64	55650	1	2.3	6.86	FPQSSYFELSK
	C41	1	contig14499:1:464:3	contig14499:1:464:3|similar to Alpha-2-macroglobulin-like protein 1 (A8K2U0)|Evalue: 9e-05	246	17495	6 (4)	30.1	5.54	STYPVDIR
		1								RIDIQIPK
		1								LIFIQTDKPLYK
		1								VIIVDSNLVSTDEPMVIK
		2	contig25155:1:869:3	contig25155:1:869:3|No Annotation	27	32421	1	2.4	5.36	LLIDKPK
	C47	1	contig23758:1:2385:1	contig23758:1:2385:1|similar to Aconitate hydratase, mitochondrial (P20004)|Evalue: 0.0	186	86924	5	8.1	8.09	QLLFPDEGAK
		1								ILYSHLDKPEK
		1								LQPPIGDEIPNR
		1								SSFTITPGSEQIR
		1								AFDVNGEVYNFLASAGAK
		2	contig26360:1:1109:3	contig26360:1:1109:3|similar to Vitellogenin-2 (P05690)|Evalue: 2e-12	40	42088	1	4.9	6.79	IMVVLPGHSIEITAPQGR
	C50	1	contig24531:1:590:3	contig24531:1:590:3|No Annotation	88	22259	2	13.3	4.65	ELVTVCQQRPSR
		1								LLEEQNCEASGILR
		2	contig04531:1:1454:1	contig04531:1:1454:1|similar to Apolipophorins (Q9U943)|Evalue: 7e-11	43	55650	1	1.9	6.86	VIHQVIQER
	C51	1	contig06595:1:952:2	contig06595:1:952:2|similar to Vitellogenin-1 (P87498)|Evalue: 3e-07	58	35963	1	3.2	9.92	EALSAVTGGR
		2	contig26295:1:531:2	contig26295:1:531:2|similar to Vitellogenin-6 (P18948)|Evalue: 4e-16	50	20178	1	9.7	4.84	TVLYTVAPVNTDLTHSK
		3	contig13035:1:170:1	contig13035:1:170:1|No Annotation	42	6468	1	14.3	5.25	YANPQELR
		4	contig24910:1:199:2	contig24910:1:199:2|No Annotation	37	7556	1	12.3	4.9	VALSSLPR
		5	contig08625:1:110:2	contig08625:1:110:2|No Annotation	35	4172	1	22.2	9.05	VNPFVLDK
	C52	1	contig05967:88:688:1	contig05967:88:688:1|similar to Putative aminopeptidase W07G4.4 (Q27245)|Evalue: 9e-13	455	22292	9	52.5	5.26	LNSSFLTTK
		1								VVFAPTGPINR
		1								VATVTHTETFK
		1								LGFFYPNEQR
		1								VATVTHTETFKR
		1								EFGHINEALEITR
		1								APFVYVDVPEEIR
		1								ANPLYMNADLVATLGALR
		1								LSNFDGFDCLVIVADQTVK
		2	contig18449:1:1229:3	contig18449:1:1229:3|similar to Putative aminopeptidase W07G4.4 (Q27245)|Evalue: 2e-87	403	44803	8	21.8	8.14	ILSILKPK
		2								VIGGLSMVR
		2								QTFEGVDNVK
		2								GITYDTGGADVK
		2								REDYEFNAPK
		2								IDVIDDQGTLEK
		2								LYDHSEAIGEPVELSSIR
		2								IDVIDDQGTLEKDFPLLGAVNR
	C59	1	contig06373:1:1480:1	contig06373:1:1480:1|similar to Vitellogenin-4 (P18947)|Evalue: 9e-11	271	56002	7	15.8	6.01	NVQMINLR
		1								SLTVSMYEK
		1								VACFTGEMR
		1								LSPPSNYETAK
		1								LSPPSNYETAKK
		1								QIGAYFTEACVDFVK
		1								DNSRDELFAVLAANANPSASPLEIR
		2	contig18673:1:499:2	contig18673:1:499:2|similar to Major egg antigen (P12812)|Evalue: 2e-05	56	17856	1	9	6.4	GFSPENVNLTASGQR
		3	contig01620:1:1397:3	contig01620:1:1397:3|similar to Gamma-glutamyltranspeptidase 1 (P07314)|Evalue: 4e-88	50	51178	1	2.8	8.59	SVFVNPATGDLYK
	C60	1	contig00798:1:1071:1	contig00798:1:1071:1|similar to Alpha-aminoadipic semialdehyde dehydrogenase (P49419)|Evalue: 4e-131	191	39000	4	13.7	5.36	LVSLEMGK
		1								SAYAQVPTR
		1								VTMGTVDDYEEAVSK
		1								GETVSSVSPFSNEAIAK
		2	contig01620:1:1397:3	contig01620:1:1397:3|similar to Gamma-glutamyltranspeptidase 1 (P07314)|Evalue: 4e-88	68	51178	2	4.5	8.59	EALVVDAR
		2								DMSSPEQDLYHQR
		3	contig06373:1:1480:1	contig06373:1:1480:1|similar to Vitellogenin-4 (P18947)|Evalue: 9e-11	59	56002	2	6.7	6.01	NVQMINLR
		3								DNSRDELFAVLAANANPSASPLEIR
		4	contig18438:8:349:2	contig18438:8:349:2|No Annotation	42	12958	1	9.7	8.58	FGNNIGQNIEK
	C62	1	contig00023:136:1154:1	contig00023:136:1154:1|No Annotation	199	37758	4	14.7	5.95	QELVDDAITR
		1								TLYATPVTSTAR
		1								EPVNVVHTQIDR
		1								MATDYTTGAGTVYTEK
	C65	1	contig01298:1:2065:3	contig01298:1:2065:3|similar to Catalase HPII (P21179)|Evalue: 0.0	150	76798	4	6.7	5.98	LMGIDPDFHR
		1								INHVDFDLAVK
		1								IIPEELVPVMR
		1								VANYIGVTPPTQSK
		2	contig17939:1:834:1	contig17939:1:834:1|similar to Pyruvate kinase isozymes M1/M2 (P14618)|Evalue: 7e-94	31	31042	1	4	8.29	GDLGIEIPPEK
		3	contig05711:251:901:2	contig05711:251:901:2|similar to Pyruvate kinase isozyme M1 (P11979)|Evalue: 7e-73	28	23916	1	6	5.05	IFIDDGLICLIAK
	C71	1	contig26295:1:531:2	contig26295:1:531:2|similar to Vitellogenin-6 (P18948)|Evalue: 4e-16	118	20178	4 (2)	16.5	4.84	NIHYGMWSEYLK
		1								TVLYTVAPVNTDLTHSK
		2	contig06595:1:952:2	contig06595:1:952:2|similar to Vitellogenin-1 (P87498)|Evalue: 3e-07	107	35963	3 (2)	9.1	9.92	EALSAVTGGR
		2								SVELLEFGYETEGFGQNIR
		3	contig24202:107:1017:2	contig24202:107:1017:2|similar to Apolipoprotein B-100 (P04114)|Evalue: 3e-18	85	33965	2	6.9	6.71	AEVGVGYGDAR
		3								SQELTQQLSK
		4	contig18673:1:499:2	contig18673:1:499:2|similar to Major egg antigen (P12812)|Evalue: 2e-05	36	17856	1	13.3	6.4	TGSSAYGGNYGSSYNTGSSSDR
	C78	1	contig05878:180:1217:3	contig05878:180:1217:3|No Annotation	38	39081	1	3.8	5.72	LSASESPVLQQIR
	C83	1	contig26360:1:1109:3	contig26360:1:1109:3|similar to Vitellogenin-2 (P05690)|Evalue: 2e-12	225	42088	5 (4)	12.2	6.79	VSMINLR
		1								VSMINLR
		1								AEDEYEWSR
		1								TIVVLPSIYYK
		1								IMVVLPGHSIEITAPQGR
		2	contig08235:860:1596:2	contig08235:860:1596:2|No Annotation	55	27856	1	4.1	5.65	QNIDAIEIPR
		3	contig17807:1:460:2	contig17807:1:460:2|similar to Glutamine synthetase (P51121)|Evalue: 9e-67	41	16934	1	8.6	6.71	SVAEDGFGYLEDR
	C85	1	contig24956:1:847:3	contig24956:1:847:3|similar to Phosphoglycerate kinase (P51903)|Evalue: 2e-108	121	30960	2	8.9	5.85	DGEVILLENVR
		1								FYIEEEGSGVGPNK
	C86	1	contig19694:48:1100:3	contig19694:48:1100:3|similar to Sulfotransferase 1C2 (Q9D939)|Evalue: 2e-44	196	41321	4	7.4	6.39	NPYLELTDPK
		1								TPEESEAPQAIR
		1								TPEESEAPQAIRR
		1								VEKTPEESEAPQAIR
		2	contig26710:1:1127:3	contig26710:1:1127:3|similar to Obg-like ATPase 1 (Q7ZWM6)|Evalue: 1e-155	137	42366	3	11.2	6.08	VGVVGLPNVGK
		2								VPAYLNIVDIAGLVK
		2								LVDMPDDERQAYLDSK
	C87	1	contig26360:1:1109:3	contig26360:1:1109:3|similar to Vitellogenin-2 (P05690)|Evalue: 2e-12	166	42088	3	9.8	6.79	VSMINLR
		1								TIVVLPSIYYK
		1								IMVVLPGHSIEITAPQGR
		2	contig24202:107:1017:2	contig24202:107:1017:2|similar to Apolipoprotein B-100 (P04114)|Evalue: 3e-18	110	33965	3	9.6	6.71	TVGIGFDCK
		2								AEVGVGYGDAR
		2								VQSCEVLER
		3	contig09521:127:1221:1	contig09521:127:1221:1|similar to GDP-mannose 4,6 dehydratase (Q8K0C9)|Evalue: 8e-158	60	41533	1	3.3	6.16	FYQASTSELYGK
	C91	1	contig20019:1:1092:1	contig20019:1:1092:1|similar to Arginine kinase (Q95V58)|Evalue: 1e-145	239	41570	6 (5)	13.5	6.6	GGDLMAVYK
		1								LIDDHFLFK
		1								MGLTEYEAVK
		1								LNFPNPDPEGK
		1								ISQNLEEFHK
	C95	1	contig24463:296:1435:2	contig24463:296:1435:2|similar to Glucose and ribitol dehydrogenase (Q5KTS5)|Evalue: 1e-80	415	41808	8 (7)	20.8	8.49	GAIVAFTR
		1								QIVEQTIK
		1								LEDITDEQLK
		1								TALITGGDSGIGR
		1								LCEANVETLVR
		1								ALGPINILVNNAGR
		1								FTIVTGDIGSSAVCK
	C98	1	contig24199:214:1227:1	contig24199:214:1227:1|similar to Uncharacterized protein ZK1073.1 (O02485)|Evalue: 2e-70	81	38027	2	7.4	6.33	FINHESMTEVR
		1								SISQSSNEGIRPGR
		2	contig01972:1:390:1	contig01972:1:390:1|similar to Protein lethal(2)essential for life (P82147)|Evalue: 1e-12	44	14859	1	11.5	5.57	DGVLSVECPLPQGNR
		3	contig18927:1:1035:2	contig18927:1:1035:2|similar to Lysosomal acid phosphatase (B1H1P9)|Evalue: 2e-48	34	38936	1	2.9	8.26	QSQDLVQTLK
		4	contig06595:1:952:2	contig06595:1:952:2|similar to Vitellogenin-1 (P87498)|Evalue: 3e-07	31	35963	1	3.2	9.92	EALSAVTGGR
		5	contig20019:1:1092:1	contig20019:1:1092:1|similar to Arginine kinase (Q95V58)|Evalue: 1e-145	30	41570	1	2.5	6.6	FLQAAQAVR
	C100	1	contig05711:251:901:2	contig05711:251:901:2|similar to Pyruvate kinase isozyme M1 (P11979)|Evalue: 7e-73	232	23916	5	28.6	5.05	DANGVLEIR
		1								VDMIFASFIR
		1								MSGVICTIGPASR
		1								IFIDDGLICLIAK
		1								GVNLPGTPVDLPAVSER
		2	contig17939:1:834:1	contig17939:1:834:1|similar to Pyruvate kinase isozymes M1/M2 (P14618)|Evalue: 7e-94	46	31042	1	4	8.29	GDLGIEIPPEK
		3	contig15875:1:392:3	contig15875:1:392:3|similar to Pyruvate kinase muscle isozyme (Q92122)|Evalue: 6e-34	38	14587	1	10	5.82	TGLIEGNPNAELK
	C101	1	contig07785:1:816:1	contig07785:1:816:1|No Annotation	152	30617	5 (3)	14.7	6.15	SVIMSMYEK
		1								AACFLSQVLYPER
		1								VHIHMTAEPTGEQLNLEK
	C102	1	contig07785:1:816:1	contig07785:1:816:1|No Annotation	107	30617	2	8.1	6.15	SVIMSMYEK
		1								AACFLSQVLYPER
	C103	1	contig08799:1:1630:2	contig08799:1:1630:2|similar to Citrate synthase, mitochondrial (Q28DK1)|Evalue: 0.0	58	60830	1	1.8	8.53	LPAIAATIYR
		2	contig26360:1:1109:3	contig26360:1:1109:3|similar to Vitellogenin-2 (P05690)|Evalue: 2e-12	27	42088	1	1.9	6.79	FNVEYTK
	C104	1	contig20019:1:1092:1	contig20019:1:1092:1|similar to Arginine kinase (Q95V58)|Evalue: 1e-145	33	41570	1	2.5	6.6	FLQAAQAVR
	C105	1	contig08799:1:1630:2	contig08799:1:1630:2|similar to Citrate synthase, mitochondrial (Q28DK1)|Evalue: 0.0	50	60830	1	2.4	8.53	AQVDAISSEWASR
	C106	1	contig24527:81:472:3	contig24527:81:472:3|similar to Fructose-bisphosphate aldolase C (P53448)|Evalue: 7e-46	120	14046	2	16.9	5.84	DAGILVGIK
		1								LQSINVENTEENR
		2	contig25519:1:245:2	contig25519:1:245:2|similar to Fructose-bisphosphate aldolase, muscle type (P53445)|Evalue: 3e-36	62	9232	1	19.8	5.24	NPSPLAILENCNVLAR
		3	contig05470:1:464:3	contig05470:1:464:3|similar to Fructose-bisphosphate aldolase A (P05065)|Evalue: 6e-54	37	16379	1	5.2	9.39	YTAQDIAR
	C109	1	contig28264:1:1252:2	contig28264:1:1252:2|similar to Glyceraldehyde-3-phosphate dehydrogenase (P17244)|Evalue: 8e-134	109	46596	3	7.2	7.71	VIPELNNK
		1								YMVYMFK
		1								GAFQNIIPASTGAAK
	C110	1	contig24527:81:472:3	contig24527:81:472:3|similar to Fructose-bisphosphate aldolase C (P53448)|Evalue: 7e-46	394	14046	8 (7)	56.9	5.84	DAGILVGIK
		1								ELSDIAQR
		1								QTLFTAGGEK
		1								GILAADESTGSIAK
		1								LQSINVENTEENR
		1								LQSINVENTEENRR
		1								GLSEYLGGVILFHETMYQK
		2	contig00766:103:1068:1	contig00766:103:1068:1|similar to Quinone oxidoreductase (P47199)|Evalue: 6e-76	169	34835	3	13.4	6.31	TPYTPGGDAAGIVQK
		2								EATVEGLLLFQATR
		2								VAACGVNPVETYIR
		3	contig25519:1:245:2	contig25519:1:245:2|similar to Fructose-bisphosphate aldolase, muscle type (P53445)|Evalue: 3e-36	62	9232	1	19.8	5.24	NPSPLAILENCNVLAR
		4	contig05470:1:464:3	contig05470:1:464:3|similar to Fructose-bisphosphate aldolase A (P05065)|Evalue: 6e-54	40	16379	1	5.2	9.39	YTAQDIAR
		5	contig12426:117:740:3	contig12426:117:740:3|No Annotation	31	23403	1	3.9	9.13	ERSPLANK
	C111	1	contig28264:1:1252:2	contig28264:1:1252:2|similar to Glyceraldehyde-3-phosphate dehydrogenase (P17244)|Evalue: 8e-134	821	46596	20 (17)	44	7.71	VIPELNNK
		1								YMVYMFK
		1								VIDLITFMHTK
		1								GAFQNIIPASTGAAK
		1								VPVPDVSVVDLTVR
		1								YSSIFDANAGIALNK
		1								ADVKEQDGQLSINGK
		1								DVDVVAINDPFIDIK
		1								LIAWYDNEYGYSHR
		1								FGIVEGLMTTVHAFTATQK
		1								TMDIVSNASCTTNCLAPLAK
		1								AAIDKDVDVVAINDPFIDIK
		1								VIISAPSADAPMFVCGVNLDK
		1								VIISAPSADAPMFVCGVNLDKYDAK
	C112	1	contig06595:1:952:2	contig06595:1:952:2|similar to Vitellogenin-1 (P87498)|Evalue: 3e-07	60	35963	1	3.2	9.92	EALSAVTGGR
		2	contig26295:1:531:2	contig26295:1:531:2|similar to Vitellogenin-6 (P18948)|Evalue: 4e-16	50	20178	2 (1)	9.7	4.84	TVLYTVAPVNTDLTHSK
	C113	1	contig23241:1:1690:2	contig23241:1:1690:2|No distinct annotation|Best-hit: Four and a half LIM domains protein 2 (Q14192)|Evalue: 1e-88	159	66165	5 (4)	7.8	7.23	EKIEEYFK
		1								CPGYEPQGFK
		1								VPSVQLPDPMR
		1								CAACDELIFAGEYTR
		2	contig10939:1:797:2	contig10939:1:797:2|No Annotation	40	29117	1	6.8	6.96	ITAGSAETTNVQVSEEVR
	C114	1	contig26295:1:531:2	contig26295:1:531:2|similar to Vitellogenin-6 (P18948)|Evalue: 4e-16	50	20178	1	9.7	4.84	TVLYTVAPVNTDLTHSK
		2	contig06595:1:952:2	contig06595:1:952:2|similar to Vitellogenin-1 (P87498)|Evalue: 3e-07	49	35963	1	3.2	9.92	EALSAVTGGR
	C115	1	contig10939:1:797:2	contig10939:1:797:2|No Annotation	246	29117	5 (4)	20.4	6.96	KDMVDDTINR
		1								EVELESAMAKR
		1								DQAQFEREAAAIAAR
		1								ITAGSAETTNVQVSEEVR
		2	contig22415:1:289:3	contig22415:1:289:3|similar to Tryptase gamma (Q9NRR2)|Evalue: 2e-10	63	10316	2	27.4	6.75	GDFDEFIR
		2								AYSGGISADMLCGAAPGK
		3	contig24910:1:199:2	contig24910:1:199:2|No Annotation	35	7556	1	12.3	4.9	VALSSLPR
		4	contig18321:1:789:3	contig18321:1:789:3|similar to Chymotrypsin-like elastase family member 2A (P08419)|Evalue: 3e-23	28	29034	1	3.4	5.56	YANDFCLVK
	C116	1	contig10939:1:797:2	contig10939:1:797:2|No Annotation	147	29117	3	14	6.96	DMVDDTINR
		1								EVELESAMAK
		1								ITAGSAETTNVQVSEEVR
	C117	1	contig08235:860:1596:2	contig08235:860:1596:2|No Annotation	152	27856	3	15.9	5.65	DFLSAVVNSIQR
		1								LSQLAVDSVEIAK
		1								MTISEPFESAEALK
		2	contig10939:1:797:2	contig10939:1:797:2|No Annotation	151	29117	4 (3)	16.2	6.96	EVELESAMAK
		2								DQAQFEREAAAIAAR
		2								ITAGSAETTNVQVSEEVR
		3	contig26360:1:1109:3	contig26360:1:1109:3|similar to Vitellogenin-2 (P05690)|Evalue: 2e-12	64	42088	1	3	6.79	TIVVLPSIYYK
		4	contig21929:197:901:2	contig21929:197:901:2|No Annotation	39	23354	1	6	6.38	DYNSSSTMGYGQDR
		5	contig08235:1:820:2	contig08235:1:820:2|No Annotation	38	30752	1	5.5	8.66	SIAGFSVQQLFEILK
		6	contig24910:1:199:2	contig24910:1:199:2|No Annotation	33	7556	1	12.3	4.9	VALSSLPR
		7	contig04234:1:1412:1	contig04234:1:1412:1|similar to Plasma kallikrein (P26262)|Evalue: 5e-24	30	51095	1	3.4	8.39	VINGIPINDAALLHLR
	C118	1	contig06373:1:1480:1	contig06373:1:1480:1|similar to Vitellogenin-4 (P18947)|Evalue: 9e-11	61	56002	1	2.2	6.01	LSPPSNYETAK
	C119	1	contig20530:1:997:2	contig20530:1:997:2|similar to Electron transfer flavoprotein subunit alpha, mitochondrial (Q8HXY0)|Evalue: 3e-107	68	34752	1	4.8	8.64	LLVADDPSLAGFLAER
	C121	1	contig26295:1:531:2	contig26295:1:531:2|similar to Vitellogenin-6 (P18948)|Evalue: 4e-16	64	20178	1	9.7	4.84	TVLYTVAPVNTDLTHSK
		2	contig06595:1:952:2	contig06595:1:952:2|similar to Vitellogenin-1 (P87498)|Evalue: 3e-07	61	35963	1	3.2	9.92	EALSAVTGGR
	C122	1	contig26360:1:1109:3	contig26360:1:1109:3|similar to Vitellogenin-2 (P05690)|Evalue: 2e-12	79	42088	2	5.4	6.79	AEDEYEWSR
		1								TIVVLPSIYYK
	C123	1	contig06595:1:952:2	contig06595:1:952:2|similar to Vitellogenin-1 (P87498)|Evalue: 3e-07	111	35963	2	9.1	9.92	EALSAVTGGR
		1								SVELLEFGYETEGFGQNIR
		2	contig26295:1:531:2	contig26295:1:531:2|similar to Vitellogenin-6 (P18948)|Evalue: 4e-16	50	20178	2 (1)	9.7	4.84	TVLYTVAPVNTDLTHSK
	C124	1	contig26360:1:1109:3	contig26360:1:1109:3|similar to Vitellogenin-2 (P05690)|Evalue: 2e-12	148	42088	4 (3)	15.5	6.79	TIVVLPSIYYK
		1								IMVVLPGHSIEITAPQGR
		1								NDLAGLCGNYNNVAFGDDVLPESLSTER
		2	contig24910:1:199:2	contig24910:1:199:2|No Annotation	34	7556	1	12.3	4.9	VALSSLPR
	C126	1	contig01844:1:445:1	contig01844:1:445:1|No Annotation	167	15778	3 (2)	20.3	6.05	AHDAVQSGLDTASDK
		1								HDAQSAAQTGIDKTR
		2	contig06946:143:937:2	contig06946:143:937:2|similar to Proteasome subunit alpha type-4 (P25789)|Evalue: 1e-97	84	29694	2	6.8	6.37	TTIFSPEGR
		2								IWSNDEVEK
		3	contig23845:1:545:3	contig23845:1:545:3|similar to Coiled-coil domain-containing protein 25 (Q78PG9)|Evalue: 5e-37	50	21197	1	6.7	6.54	TDVPTEVFIQQK
		4	contig08317:72:2177:3	contig08317:72:2177:3|similar to GMP synthase [glutamine-hydrolyzing] (Q4V7C6)|Evalue: 0.0	49	79072	1	1.7	6.08	VVILDAGAQYGK
		5	contig26638:1:767:3	contig26638:1:767:3|similar to Probable actin-related protein 2/3 complex subunit 2 (Q9VIM5)|Evalue: 1e-105	38	29666	1	3.9	8.99	VTVIFSTIFR
	C128	1	contig20321:1:864:1	contig20321:1:864:1|similar to 60S acidic ribosomal protein P0 (Q9U3U0)|Evalue: 8e-85	755	30811	12 (10)	43.2	8.86	AGALAPIDVK
		1								ENIGFVFTK
		1								MLEIIKDPSK
		1								LPPQNTGLGPEK
		1								ISPFSYGLVIR
		1								VGASEATLLNMLK
		1								TSFFQALQIPTK
		1								GTIEILTEVHLIK
		1								NLVALAAQTDLSFK
		1								FSEGVAHIAALSLGIGYPTK
		2	contig18941:155:934:2	contig18941:155:934:2|No Annotation	48	27813	1	4.2	5.83	EAEAALAALDK
		3	contig24910:1:199:2	contig24910:1:199:2|No Annotation	33	7556	1	12.3	4.9	VALSSLPR
	C129	1	contig06595:1:952:2	contig06595:1:952:2|similar to Vitellogenin-1 (P87498)|Evalue: 3e-07	95	35963	2	9.1	9.92	EALSAVTGGR
		1								SVELLEFGYETEGFGQNIR
		2	contig26295:1:531:2	contig26295:1:531:2|similar to Vitellogenin-6 (P18948)|Evalue: 4e-16	94	20178	2	16.5	4.84	NIHYGMWSEYLK
		2								TVLYTVAPVNTDLTHSK
		3	contig10844:1:307:2	contig10844:1:307:2|similar to Superoxide dismutase [Cu-Zn] (O73872)|Evalue: 7e-25	67	10508	1	10.9	6.02	LACGVVVYSNR
		4	contig10939:1:797:2	contig10939:1:797:2|No Annotation	40	29117	1	6.8	6.96	ITAGSAETTNVQVSEEVR
	C131	1	contig12271:1:402:2	contig12271:1:402:2|similar to Heat shock cognate 71 kDa protein (P19120)|Evalue: 2e-47	120	14834	2	18	5.88	VEIIANDQGNR
		1								TTPSYVAFTDTER
		2	contig07915:1:1267:2	contig07915:1:1267:2|similar to Heat shock cognate 71 kDa protein (Q90473)|Evalue: 0.0	94	46522	2	4.7	6.07	ETAEAYLGK
		2								VEIIANDQGNR
		3	contig01462:37:1185:1	contig01462:37:1185:1|similar to Vitelline membrane outer layer protein 1 homolog (Q7Z5L0)|Evalue: 3e-23	42	42823	1	3.9	5.27	LLEQVVGECGAGTLK
		4	contig24910:1:199:2	contig24910:1:199:2|No Annotation	35	7556	1	12.3	4.9	VALSSLPR
	C132	1	contig24578:1:638:1	contig24578:1:638:1|similar to Peroxiredoxin-4 (O08807)|Evalue: 8e-51	173	23970	3	11.8	6.72	FENVNLSDYK
		1								GKFENVNLSDYK
		1								CNVYGSGDVYPER
		2	contig23916:1:215:3	contig23916:1:215:3|similar to Peroxiredoxin-2 (Q8K3U7)|Evalue: 7e-30	51	7931	2 (1)	15.7	5.69	QITMNDLPVGR
		3	contig01462:37:1185:1	contig01462:37:1185:1|similar to Vitelline membrane outer layer protein 1 homolog (Q7Z5L0)|Evalue: 3e-23	30	42823	1	3.9	5.27	LLEQVVGECGAGTLK
	C133	1	contig07915:1:1267:2	contig07915:1:1267:2|similar to Heat shock cognate 71 kDa protein (Q90473)|Evalue: 0.0	193	46522	4	11.1	6.07	VEIIANDQGNR
		1								FEDATVQGDMK
		1								DAGTISGMNILR
		1								TTPSYVGFTDTER
	C134	1	contig18362:1:1784:3	contig18362:1:1784:3|similar to Glutamate dehydrogenase 1, mitochondrial (P00367)|Evalue: 0.0	121	65433	2	4.6	8.62	IPIQASEAFQK
		1								IIAEAANGPTTPAADK
		2	contig21632:1:563:1	contig21632:1:563:1|similar to Superoxide dismutase [Mn], mitochondrial (P09671)|Evalue: 3e-44	92	20772	3 (2)	10.2	5.97	EPSGDLMQGIR
		2								NLSPEAGKEPSGDLMQGIR
	C137	1	contig20019:1:1092:1	contig20019:1:1092:1|similar to Arginine kinase (Q95V58)|Evalue: 1e-145	189	41570	5	13.5	6.6	GGDLMAVYK
		1								FLQAAQAVR
		1								MGLTEYEAVK
		1								ISQNLEEFHK
		1								EMYDGIVELIK
	C139	1	contig19529:448:736:1	contig19529:448:736:1|similar to ATP synthase subunit d, mitochondrial (Q24251)|Evalue: 6e-25	81	11005	2	21.9	8.89	VLAFPESPAK
		1								VPVPGLVDQFR
	C141	1	contig08235:860:1596:2	contig08235:860:1596:2|No Annotation	416	27856	9 (7)	36.7	5.65	QNIDAIEIPR
		1								DFLSAVVNSIQR
		1								LSQLAVDSVEIAK
		1								MTISEPFESAEALK
		1								LEDVDDVLMSAFGMLK
		1								MTISEPFESAEALKDMIVR
		1								LQSSPTLSSLVDQDTFELIR
		2	contig01555:212:841:2	contig01555:212:841:2|similar to S-crystallin 4 (P27012)|Evalue: 3e-25	84	24208	2	12.9	6.43	LLEYDLPR
		2								ALVDSVADTADEILSDTMR
		3	contig08235:1:820:2	contig08235:1:820:2|No Annotation	44	30752	1	5.5	8.66	SIAGFSVQQLFEILK
	C142	1	contig08235:860:1596:2	contig08235:860:1596:2|No Annotation	92	27856	2	9.4	5.65	QNIDAIEIPR
		1								LSQLAVDSVEIAK
		2	contig27809:822:1400:3	contig27809:822:1400:3|No Annotation	61	21769	1	5.7	6.81	VQVTDDDTFLR
		3	contig18362:1:1784:3	contig18362:1:1784:3|similar to Glutamate dehydrogenase 1, mitochondrial (P00367)|Evalue: 0.0	53	65433	1	1.9	8.62	IPIQASEAFQK
	C143	1	contig24083:75:995:3	contig24083:75:995:3|similar to Triosephosphate isomerase (B0BM40)|Evalue: 1e-90	350	34276	7 (6)	25.2	7.6	IIYGGSVSGK
		1								AIADVISDWSK
		1								EGNQTETVVFR
		1								DVGISWVILGHSER
		1								VVIAYEPVWAIGTGK
		1								EASGAFTGEISPAMLK
		2	contig28264:1:1252:2	contig28264:1:1252:2|similar to Glyceraldehyde-3-phosphate dehydrogenase (P17244)|Evalue: 8e-134	289	46596	5	15.9	7.71	VIPELNNK
		2								GAFQNIIPASTGAAK
		2								VPVPDVSVVDLTVR
		2								YSSIFDANAGIALNK
		2								LIAWYDNEYGYSHR
	C144	1	contig19308:1:1054:3	contig19308:1:1054:3|similar to Serpin B3 (P29508)|Evalue: 2e-45	250	39317	5 (4)	16	5.37	SDVLSAFSEVMK
		1								GYGQTFNVPLMYR
		1								DLAAPVTNFSFALYK
		1								AQPSTEDFKGDSDGAR
	C145	1	contig08235:860:1596:2	contig08235:860:1596:2|No Annotation	139	27856	3	17.1	5.65	QNIDAIEIPR
		1								DFLSAVVNSIQR
		1								LQSSPTLSSLVDQDTFELIR
		2	contig24044:157:536:1	contig24044:157:536:1|similar to Peroxiredoxin-2 (Q2PFZ3)|Evalue: 2e-33	76	14240	2	21.4	5.61	IGSPAPDFK
		2								AVAVIDGQFQDIQLSTLK
		3	contig28264:1:1252:2	contig28264:1:1252:2|similar to Glyceraldehyde-3-phosphate dehydrogenase (P17244)|Evalue: 8e-134	66	46596	1	3.4	7.71	VPVPDVSVVDLTVR
		4	contig21646:1:212:3	contig21646:1:212:3|similar to Peroxiredoxin-2 (Q8K3U7)|Evalue: 7e-29	54	7722	1	15.9	6.07	QITVNDLPVGR
		5	contig13693:996:1729:3	contig13693:996:1729:3|No Annotation	27	27448	1	2.9	8.71	VEQDLPR
	C149	1	contig24248:1:1048:2	contig24248:1:1048:2|similar to Isocitrate dehydrogenase [NAD] subunit gamma, mitochondrial (P70404)|Evalue: 9e-113	55	38992	1	4.3	6.64	SIVGQNVANPIAFLR
	C150	1	contig17128:1:666:1	contig17128:1:666:1|similar to Superoxide dismutase [Cu-Zn] (Q8HXQ3)|Evalue: 5e-52	66	23719	1	5.4	6.16	AIAVLVGDSPVK
	C155	1	contig07268:293:706:2	contig07268:293:706:2|similar to Superoxide dismutase [Cu-Zn] (Q8HXQ2)|Evalue: 2e-07	99	15341	2	10.9	9.33	VTSAVAVMK
		1								VTSAVAVMKGDSPVK
		2	contig02159:1:486:1	contig02159:1:486:1|similar to Death-associated protein 1 (P51397)|Evalue: 5e-05	56	17926	1	7.5	8.74	VLGVGGLQNQPK
		3	contig06938:1:111:1	contig06938:1:111:1|similar to Superoxide dismutase [Cu-Zn] (O46412)|Evalue: 2e-08	48	4060	2 (1)	51.4	5.97	IDITDSLMSLMGEHSIVGR
	C156	1	contig28252:1:509:3	contig28252:1:509:3|No Annotation	273	18780	5	25.6	8.49	QFPFPISAK
		1								NELGAQYNFK
		1								VIQAATEILPGK
		1								LGHFQQYDVR
		1								DRNELGAQYNFK
	D2	1	contig08625:1:110:2	contig08625:1:110:2|No Annotation	188	4172	4 (3)	69.4	9.05	VNPFVLDK
		1								IEGSLLIDTLTLLPSR
		1								KIEGSLLIDTLTLLPSR
		2	contig26443:1:303:1	contig26443:1:303:1|No Annotation	120	11655	2	23.8	4.72	QYWPYVDEKPR
		2								FLIESAITEAIYK
		3	contig06595:1:952:2	contig06595:1:952:2|similar to Vitellogenin-1 (P87498)|Evalue: 3e-07	93	35963	2	9.1	9.92	EALSAVTGGR
		3								SVELLEFGYETEGFGQNIR
		4	contig13035:1:170:1	contig13035:1:170:1|No Annotation	42	6468	1	14.3	5.25	YANPQELR
	D3	1	contig08625:1:110:2	contig08625:1:110:2|No Annotation	145	4172	3	69.4	9.05	VNPFVLDK
		1								IEGSLLIDTLTLLPSR
		1								KIEGSLLIDTLTLLPSR
		2	contig26443:1:303:1	contig26443:1:303:1|No Annotation	117	11655	2	23.8	4.72	QYWPYVDEKPR
		2								FLIESAITEAIYK
		3	contig06595:1:952:2	contig06595:1:952:2|similar to Vitellogenin-1 (P87498)|Evalue: 3e-07	94	35963	2	9.1	9.92	EALSAVTGGR
		3								SVELLEFGYETEGFGQNIR
		4	contig03062:1:281:2	contig03062:1:281:2|No Annotation	94	11033	2	24.7	9.23	SCWLAYGTMVHK
		4								HFTSEYWNYIK
		5	contig26295:1:531:2	contig26295:1:531:2|similar to Vitellogenin-6 (P18948)|Evalue: 4e-16	66	20178	2 (1)	9.7	4.84	TVLYTVAPVNTDLTHSK
		6	contig13035:1:170:1	contig13035:1:170:1|No Annotation	43	6468	1	14.3	5.25	YANPQELR
	D4	1	contig08625:1:110:2	contig08625:1:110:2|No Annotation	155	4172	3	69.4	9.05	VNPFVLDK
		1								IEGSLLIDTLTLLPSR
		1								KIEGSLLIDTLTLLPSR
		2	contig06595:1:952:2	contig06595:1:952:2|similar to Vitellogenin-1 (P87498)|Evalue: 3e-07	104	35963	2	9.1	9.92	EALSAVTGGR
		2								SVELLEFGYETEGFGQNIR
		3	contig02293:1:648:1	contig02293:1:648:1|similar to Vitellogenin-6 (P18948)|Evalue: 5e-14	49	24857	1	5.6	4.86	EESAFSQPFETR
		4	contig26295:1:531:2	contig26295:1:531:2|similar to Vitellogenin-6 (P18948)|Evalue: 4e-16	37	20178	1	9.7	4.84	TVLYTVAPVNTDLTHSK
	D5	1	contig06595:1:952:2	contig06595:1:952:2|similar to Vitellogenin-1 (P87498)|Evalue: 3e-07	60	35963	1	3.2	9.92	EALSAVTGGR
		2	contig13035:1:170:1	contig13035:1:170:1|No Annotation	51	6468	1	14.3	5.25	YANPQELR
		3	contig26295:1:531:2	contig26295:1:531:2|similar to Vitellogenin-6 (P18948)|Evalue: 4e-16	41	20178	2 (1)	9.7	4.84	TVLYTVAPVNTDLTHSK
		4	contig08625:1:110:2	contig08625:1:110:2|No Annotation	38	4172	1	22.2	9.05	VNPFVLDK
	D8	1	contig08625:1:110:2	contig08625:1:110:2|No Annotation	208	4172	4 (3)	72.2	9.05	KVNPFVLDK
		1								IEGSLLIDTLTLLPSR
		1								KIEGSLLIDTLTLLPSR
		2	contig26443:1:303:1	contig26443:1:303:1|No Annotation	159	11655	3	42.6	4.72	QYWPYVDEKPR
		2								FLIESAITEAIYK
		2								DEDSFLYETPEAQNPIVQK
		3	contig03062:1:281:2	contig03062:1:281:2|No Annotation	128	11033	2	24.7	9.23	SCWLAYGTMVHK
		3								HFTSEYWNYIK
		4	contig06595:1:952:2	contig06595:1:952:2|similar to Vitellogenin-1 (P87498)|Evalue: 3e-07	105	35963	2	9.1	9.92	EALSAVTGGR
		4								SVELLEFGYETEGFGQNIR
		5	contig13035:1:170:1	contig13035:1:170:1|No Annotation	95	6468	2	57.1	5.25	YANPQELR
		5								GLESETEDTAATTILIADMVHYLK
		6	contig26295:1:531:2	contig26295:1:531:2|similar to Vitellogenin-6 (P18948)|Evalue: 4e-16	65	20178	2 (1)	9.7	4.84	TVLYTVAPVNTDLTHSK
		7	contig02293:1:648:1	contig02293:1:648:1|similar to Vitellogenin-6 (P18948)|Evalue: 5e-14	40	24857	1	10.2	4.86	SQSEDNEYPQFFTVMEDGAAGR
	D10	1	contig08625:1:110:2	contig08625:1:110:2|No Annotation	170	4172	4 (3)	69.4	9.05	VNPFVLDK
		1								IEGSLLIDTLTLLPSR
		1								KIEGSLLIDTLTLLPSR
		2	contig06595:1:952:2	contig06595:1:952:2|similar to Vitellogenin-1 (P87498)|Evalue: 3e-07	101	35963	2	9.1	9.92	EALSAVTGGR
		2								SVELLEFGYETEGFGQNIR
		3	contig26443:1:303:1	contig26443:1:303:1|No Annotation	84	11655	1	12.9	4.72	FLIESAITEAIYK
		4	contig26295:1:531:2	contig26295:1:531:2|similar to Vitellogenin-6 (P18948)|Evalue: 4e-16	47	20178	2 (1)	9.7	4.84	TVLYTVAPVNTDLTHSK
		5	contig13035:1:170:1	contig13035:1:170:1|No Annotation	42	6468	1	14.3	5.25	YANPQELR
	D11	1	contig24531:1:590:3	contig24531:1:590:3|No Annotation	246	22259	4	23.5	4.65	QATDFVVR
		1								VCAMTIGALTNK
		1								ELVTVCQQRPSR
		1								LLEEQNCEASGILR
		2	contig24202:107:1017:2	contig24202:107:1017:2|similar to Apolipoprotein B-100 (P04114)|Evalue: 3e-18	220	33965	5	16.8	6.71	TVGIGFDCK
		2								AEVGVGYGDAR
		2								VQSCEVLER
		2								SQELTQQLSK
		2								EVHSLFPVPFLK
		3	contig04531:1:1454:1	contig04531:1:1454:1|similar to Apolipophorins (Q9U943)|Evalue: 7e-11	219	55650	4	9.9	6.86	LFTVLSDQER
		3								TLHTVSDPTSIR
		3								FPQSSYFELSK
		3								NVDDLIASVYNTQGR
		4	contig00389:54:533:3	contig00389:54:533:3|No Annotation	31	18426	1	6.9	4.95	TGIINSFSFTK
	D12	1	contig24202:107:1017:2	contig24202:107:1017:2|similar to Apolipoprotein B-100 (P04114)|Evalue: 3e-18	74	33965	2	6.9	6.71	AEVGVGYGDAR
		1								SQELTQQLSK
		2	contig04531:1:1454:1	contig04531:1:1454:1|similar to Apolipophorins (Q9U943)|Evalue: 7e-11	61	55650	1	2.3	6.86	FPQSSYFELSK
	D13	1	contig08625:1:110:2	contig08625:1:110:2|No Annotation	187	4172	4 (3)	69.4	9.05	VNPFVLDK
		1								IEGSLLIDTLTLLPSR
		1								KIEGSLLIDTLTLLPSR
		2	contig26443:1:303:1	contig26443:1:303:1|No Annotation	136	11655	2	23.8	4.72	QYWPYVDEKPR
		2								FLIESAITEAIYK
		3	contig06595:1:952:2	contig06595:1:952:2|similar to Vitellogenin-1 (P87498)|Evalue: 3e-07	95	35963	2	9.1	9.92	EALSAVTGGR
		3								SVELLEFGYETEGFGQNIR
		4	contig13035:1:170:1	contig13035:1:170:1|No Annotation	41	6468	1	14.3	5.25	YANPQELR
	D14	1	contig08625:1:110:2	contig08625:1:110:2|No Annotation	181	4172	4 (3)	69.4	9.05	VNPFVLDK
		1								IEGSLLIDTLTLLPSR
		1								KIEGSLLIDTLTLLPSR
		2	contig26443:1:303:1	contig26443:1:303:1|No Annotation	146	11655	2	23.8	4.72	QYWPYVDEKPR
		2								FLIESAITEAIYK
		3	contig06595:1:952:2	contig06595:1:952:2|similar to Vitellogenin-1 (P87498)|Evalue: 3e-07	101	35963	2	9.1	9.92	EALSAVTGGR
		3								SVELLEFGYETEGFGQNIR
		4	contig26295:1:531:2	contig26295:1:531:2|similar to Vitellogenin-6 (P18948)|Evalue: 4e-16	46	20178	2 (1)	9.7	4.84	TVLYTVAPVNTDLTHSK
		5	contig13035:1:170:1	contig13035:1:170:1|No Annotation	45	6468	1	14.3	5.25	YANPQELR
		6	contig03062:1:281:2	contig03062:1:281:2|No Annotation	38	11033	1	12.9	9.23	SCWLAYGTMVHK
	D15	1	contig24586:1:771:2	contig24586:1:771:2|similar to Vitellogenin-6 (P18948)|Evalue: 5e-10	190	29873	4	16	5.36	KIDPTMIEK
		1								GPQELHFAER
		1								LYTLCNSMFK
		1								SCWLAYGTIVHK
		2	contig26443:1:303:1	contig26443:1:303:1|No Annotation	94	11655	1	12.9	4.72	FLIESAITEAIYK
		3	contig24360:1:563:3	contig24360:1:563:3|No Annotation	73	21499	2 (1)	7	5	FMIESAITEAIYK
		4	contig13035:1:170:1	contig13035:1:170:1|No Annotation	42	6468	1	14.3	5.25	YANPQELR
		5	contig08625:1:110:2	contig08625:1:110:2|No Annotation	36	4172	1	22.2	9.05	VNPFVLDK
	D16	1	contig24586:1:771:2	contig24586:1:771:2|similar to Vitellogenin-6 (P18948)|Evalue: 5e-10	263	29873	6	22.7	5.36	KIDPTMIEK
		1								GPQELHFAER
		1								LYTLCNSMFK
		1								SCWLAYGTIVHK
		1								IEGSLLVDTLSMLPMR
		1								KIEGSLLVDTLSMLPMR
		2	contig24360:1:563:3	contig24360:1:563:3|No Annotation	196	21499	6 (4)	40.6	5	FMIESAITEAIYK
		2								KDENTYLYETPEAK
		2								DLENPTEDSADATLLINEMVHYLK
		2								AIEFPEQNANLIEGLHMINPEFVEK
		3	contig26443:1:303:1	contig26443:1:303:1|No Annotation	75	11655	1	12.9	4.72	FLIESAITEAIYK
		4	contig02294:1:661:1	contig02294:1:661:1|similar to Vitellogenin-4 (P18947)|Evalue: 5e-11	45	25352	1	4.1	4.85	VFVGSIHER
	D17	1	contig24360:1:563:3	contig24360:1:563:3|No Annotation	440	21499	10 (8)	54	5	ELQQIHEQIK
		1								FMIESAITEAIYK
		1								DENTYLYETPEAK
		1								KFMIESAITEAIYK
		1								KDENTYLYETPEAK
		1								QFFPYVDEKPAMIK
		1								DLENPTEDSADATLLINEMVHYLK
		1								AIEFPEQNANLIEGLHMINPEFVEK
		2	contig24586:1:771:2	contig24586:1:771:2|similar to Vitellogenin-6 (P18948)|Evalue: 5e-10	379	29873	8 (7)	26.6	5.36	IDPTMIEK
		2								GPQELHFAER
		2								LYTLCNSMFK
		2								HFNPQQWNEVK
		2								SCWLAYGTIVHK
		2								IEGSLLVDTLSMLPMR
		2								KIEGSLLVDTLSMLPMR
		3	contig02294:1:661:1	contig02294:1:661:1|similar to Vitellogenin-4 (P18947)|Evalue: 5e-11	152	25352	3	18.6	4.85	VFVGSIHER
		3								QPYPTSNGQPLKK
		3								AILTTFHLSLNDKEESAFR
		4	contig02295:455:757:2	contig02295:455:757:2|No Annotation	114	11684	2	36.6	6.82	HEHEEQWSSVYPQLR
		4								YLYEGQILTGMPDTHQQYSGLR
		5	contig26443:1:303:1	contig26443:1:303:1|No Annotation	80	11655	1	12.9	4.72	FLIESAITEAIYK
		6	contig24202:107:1017:2	contig24202:107:1017:2|similar to Apolipoprotein B-100 (P04114)|Evalue: 3e-18	58	33965	2	6.9	6.71	TVGIGFDCK
		6								EVHSLFPVPFLK
	D18	1	contig24586:1:771:2	contig24586:1:771:2|similar to Vitellogenin-6 (P18948)|Evalue: 5e-10	171	29873	4	15.2	5.36	IDPTMIEK
		1								GPQELHFAER
		1								LYTLCNSMFK
		1								HFNPQQWNEVK
		2	contig24360:1:563:3	contig24360:1:563:3|No Annotation	99	21499	3 (2)	12.3	5	ELQQIHEQIK
		2								FMIESAITEAIYK
		3	contig02294:1:661:1	contig02294:1:661:1|similar to Vitellogenin-4 (P18947)|Evalue: 5e-11	43	25352	1	4.1	4.85	VFVGSIHER
		4	contig13035:1:170:1	contig13035:1:170:1|No Annotation	42	6468	1	14.3	5.25	YANPQELR
		5	contig24202:107:1017:2	contig24202:107:1017:2|similar to Apolipoprotein B-100 (P04114)|Evalue: 3e-18	39	33965	1	3	6.71	DLNQQTQLR
		6	contig24531:1:590:3	contig24531:1:590:3|No Annotation	33	22259	1	6.1	4.65	ELVTVCQQRPSR
	D19	1	contig08625:1:110:2	contig08625:1:110:2|No Annotation	163	4172	3	69.4	9.05	VNPFVLDK
		1								IEGSLLIDTLTLLPSR
		1								KIEGSLLIDTLTLLPSR
		2	contig26443:1:303:1	contig26443:1:303:1|No Annotation	106	11655	2	23.8	4.72	QYWPYVDEKPR
		2								FLIESAITEAIYK
		3	contig13035:1:170:1	contig13035:1:170:1|No Annotation	51	6468	1	14.3	5.25	YANPQELR
	D20	1	contig13035:1:170:1	contig13035:1:170:1|No Annotation	45	6468	1	14.3	5.25	YANPQELR
		2	contig26443:1:303:1	contig26443:1:303:1|No Annotation	37	11655	1	10.9	4.72	QYWPYVDEKPR
		3	contig08625:1:110:2	contig08625:1:110:2|No Annotation	37	4172	1	22.2	9.05	VNPFVLDK
	D21	1	contig26443:1:303:1	contig26443:1:303:1|No Annotation	61	11655	1	12.9	4.72	FLIESAITEAIYK
		2	contig13035:1:170:1	contig13035:1:170:1|No Annotation	34	6468	1	14.3	5.25	YANPQELR
		3	contig06595:1:952:2	contig06595:1:952:2|similar to Vitellogenin-1 (P87498)|Evalue: 3e-07	30	35963	1	3.2	9.92	EALSAVTGGR
	D22	1	contig26443:1:303:1	contig26443:1:303:1|No Annotation	73	11655	1	12.9	4.72	FLIESAITEAIYK
		2	contig06595:1:952:2	contig06595:1:952:2|similar to Vitellogenin-1 (P87498)|Evalue: 3e-07	50	35963	1	3.2	9.92	EALSAVTGGR
		3	contig13035:1:170:1	contig13035:1:170:1|No Annotation	33	6468	1	14.3	5.25	YANPQELR
	D23	1	contig06373:1:1480:1	contig06373:1:1480:1|similar to Vitellogenin-4 (P18947)|Evalue: 9e-11	64	56002	1	2.2	6.01	LSPPSNYETAK
		2	contig26443:1:303:1	contig26443:1:303:1|No Annotation	63	11655	1	12.9	4.72	FLIESAITEAIYK
		3	contig13035:1:170:1	contig13035:1:170:1|No Annotation	46	6468	1	14.3	5.25	YANPQELR
		4	contig06595:1:952:2	contig06595:1:952:2|similar to Vitellogenin-1 (P87498)|Evalue: 3e-07	45	35963	1	3.2	9.92	EALSAVTGGR
		5	contig26295:1:531:2	contig26295:1:531:2|similar to Vitellogenin-6 (P18948)|Evalue: 4e-16	28	20178	1	9.7	4.84	TVLYTVAPVNTDLTHSK
	D24	1	contig06373:1:1480:1	contig06373:1:1480:1|similar to Vitellogenin-4 (P18947)|Evalue: 9e-11	185	56002	4	8.1	6.01	NVQMINLR
		1								VACFTGEMR
		1								LSPPSNYETAK
		1								AEQSGEQLNLNK
		2	contig06595:1:952:2	contig06595:1:952:2|similar to Vitellogenin-1 (P87498)|Evalue: 3e-07	46	35963	1	3.2	9.92	EALSAVTGGR
		3	contig26295:1:531:2	contig26295:1:531:2|similar to Vitellogenin-6 (P18948)|Evalue: 4e-16	34	20178	1	9.7	4.84	TVLYTVAPVNTDLTHSK
	D27	1	contig08625:1:110:2	contig08625:1:110:2|No Annotation	163	4172	3	69.4	9.05	VNPFVLDK
		1								IEGSLLIDTLTLLPSR
		1								KIEGSLLIDTLTLLPSR
		2	contig26443:1:303:1	contig26443:1:303:1|No Annotation	133	11655	3	43.6	4.72	QYWPYVDEKPR
		2								FLIESAITEAIYK
		2								RDEDSFLYETPEAQNPIVQK
		3	contig06595:1:952:2	contig06595:1:952:2|similar to Vitellogenin-1 (P87498)|Evalue: 3e-07	90	35963	2	9.1	9.92	EALSAVTGGR
		3								SVELLEFGYETEGFGQNIR
		4	contig13035:1:170:1	contig13035:1:170:1|No Annotation	72	6468	2	57.1	5.25	YANPQELR
		4								GLESETEDTAATTILIADMVHYLK
		5	contig06373:1:1480:1	contig06373:1:1480:1|similar to Vitellogenin-4 (P18947)|Evalue: 9e-11	49	56002	1	2.2	6.01	LSPPSNYETAK
		6	contig26295:1:531:2	contig26295:1:531:2|similar to Vitellogenin-6 (P18948)|Evalue: 4e-16	46	20178	2 (1)	9.7	4.84	TVLYTVAPVNTDLTHSK
		7	contig03062:1:281:2	contig03062:1:281:2|No Annotation	33	11033	1	12.9	9.23	SCWLAYGTMVHK
	D28	1	contig26443:1:303:1	contig26443:1:303:1|No Annotation	109	11655	2	23.8	4.72	QYWPYVDEKPR
		1								FLIESAITEAIYK
		2	contig06373:1:1480:1	contig06373:1:1480:1|similar to Vitellogenin-4 (P18947)|Evalue: 9e-11	80	56002	2	4.7	6.01	LSPPSNYETAK
		2								AEQSGEQLNLNK
		3	contig06595:1:952:2	contig06595:1:952:2|similar to Vitellogenin-1 (P87498)|Evalue: 3e-07	58	35963	1	3.2	9.92	EALSAVTGGR
		4	contig13035:1:170:1	contig13035:1:170:1|No Annotation	43	6468	1	14.3	5.25	YANPQELR
		5	contig24531:1:590:3	contig24531:1:590:3|No Annotation	39	22259	1	7.1	4.65	LLEEQNCEASGILR
		6	contig26295:1:531:2	contig26295:1:531:2|similar to Vitellogenin-6 (P18948)|Evalue: 4e-16	37	20178	2 (1)	9.7	4.84	TVLYTVAPVNTDLTHSK
		7	contig08625:1:110:2	contig08625:1:110:2|No Annotation	37	4172	1	22.2	9.05	VNPFVLDK
	D29	1	contig06373:1:1480:1	contig06373:1:1480:1|similar to Vitellogenin-4 (P18947)|Evalue: 9e-11	190	56002	4	10.5	6.01	LSPPSNYETAK
		1								AEQSGEQLNLNK
		1								ETQPGQVPTDYQMR
		1								QIGAYFTEACVDFVK
		2	contig18438:8:349:2	contig18438:8:349:2|No Annotation	77	12958	2	23	8.58	AEDEYEWSR
		2								AYLLQEGSCNAQIPQDK
	D30	1	contig06373:1:1480:1	contig06373:1:1480:1|similar to Vitellogenin-4 (P18947)|Evalue: 9e-11	309	56002	7 (6)	14.4	6.01	NVQMINLR
		1								LSPPSNYETAK
		1								AEQSGEQLNLNK
		1								QIGAYFTEACVDFVK
		1								DELFAVLAANANPSASPLEIR
		1								DNSRDELFAVLAANANPSASPLEIR
		2	contig18438:8:349:2	contig18438:8:349:2|No Annotation	73	12958	2	23	8.58	AEDEYEWSR
		2								AYLLQEGSCNAQIPQDK
	D31	1	contig08625:1:110:2	contig08625:1:110:2|No Annotation	147	4172	3	69.4	9.05	VNPFVLDK
		1								IEGSLLIDTLTLLPSR
		1								KIEGSLLIDTLTLLPSR
		2	contig26443:1:303:1	contig26443:1:303:1|No Annotation	122	11655	2	23.8	4.72	QYWPYVDEKPR
		2								FLIESAITEAIYK
		3	contig06595:1:952:2	contig06595:1:952:2|similar to Vitellogenin-1 (P87498)|Evalue: 3e-07	95	35963	2	9.1	9.92	EALSAVTGGR
		3								SVELLEFGYETEGFGQNIR
		4	contig13035:1:170:1	contig13035:1:170:1|No Annotation	52	6468	1	14.3	5.25	YANPQELR
		5	contig26295:1:531:2	contig26295:1:531:2|similar to Vitellogenin-6 (P18948)|Evalue: 4e-16	37	20178	1	9.7	4.84	TVLYTVAPVNTDLTHSK
		6	contig18537:1:1312:2	contig18537:1:1312:2|No Annotation	28	49479	1	2.5	5.84	ACAELAYSALR
	D32	1	contig04531:1:1454:1	contig04531:1:1454:1|similar to Apolipophorins (Q9U943)|Evalue: 7e-11	315	55650	7 (2)	12.6	6.86	MLPQNSDIHR
		1								VNVGEVLNTIMK
		1								NINFDQLDTEK
		1								KMEEAGIDLDAAFK
		1								VIEVLTTIGFSEFK
		2	contig18537:1:1312:2	contig18537:1:1312:2|No Annotation	284	49479	7	18.8	5.84	DVVDGFEK
		2								QLPIFSVR
		2								GSVMPSGGPYK
		2								ACAELAYSALR
		2								FYIESSESEGLK
		2								LNVENNEGVHGSSK
		2								SSYATDDSDDVELVACIK
		3	contig06373:1:1480:1	contig06373:1:1480:1|similar to Vitellogenin-4 (P18947)|Evalue: 9e-11	127	56002	2	4.7	6.01	LSPPSNYETAK
		3								AEQSGEQLNLNK
		4	contig18438:8:349:2	contig18438:8:349:2|No Annotation	107	12958	3	32.7	8.58	AEDEYEWSR
		4								FGNNIGQNIEK
		4								AYLLQEGSCNAQIPQDK
		5	contig26443:1:303:1	contig26443:1:303:1|No Annotation	63	11655	1	12.9	4.72	FLIESAITEAIYK
		6	contig13035:1:170:1	contig13035:1:170:1|No Annotation	45	6468	1	14.3	5.25	YANPQELR
		7	contig06595:1:952:2	contig06595:1:952:2|similar to Vitellogenin-1 (P87498)|Evalue: 3e-07	39	35963	1	3.2	9.92	EALSAVTGGR
		8	contig26295:1:531:2	contig26295:1:531:2|similar to Vitellogenin-6 (P18948)|Evalue: 4e-16	36	20178	1	9.7	4.84	TVLYTVAPVNTDLTHSK
		9	contig08625:1:110:2	contig08625:1:110:2|No Annotation	35	4172	1	22.2	9.05	VNPFVLDK
	D33	1	contig06373:1:1480:1	contig06373:1:1480:1|similar to Vitellogenin-4 (P18947)|Evalue: 9e-11	452	56002	12 (10)	21.1	6.01	NVQMINLR
		1								VACFTGEMR
		1								DKMPNLELK
		1								LSPPSNYETAK
		1								AEQSGEQLNLNK
		1								LSPPSNYETAKK
		1								ETQPGQVPTDYQMR
		1								QIGAYFTEACVDFVK
		1								DELFAVLAANANPSASPLEIR
		1								DNSRDELFAVLAANANPSASPLEIR
		2	contig18438:8:349:2	contig18438:8:349:2|No Annotation	83	12958	2	23	8.58	AEDEYEWSR
		2								AYLLQEGSCNAQIPQDK
		3	contig18537:1:1312:2	contig18537:1:1312:2|No Annotation	41	49479	1	2.7	5.84	FYIESSESEGLK
	D34	1	contig06373:1:1480:1	contig06373:1:1480:1|similar to Vitellogenin-4 (P18947)|Evalue: 9e-11	293	56002	8 (6)	16.8	6.01	NVQMINLR
		1								VACFTGEMR
		1								AEQSGEQLNLNK
		1								ETQPGQVPTDYQMR
		1								QIGAYFTEACVDFVK
		1								DNSRDELFAVLAANANPSASPLEIR
		2	contig18438:8:349:2	contig18438:8:349:2|No Annotation	128	12958	3	32.7	8.58	AEDEYEWSR
		2								FGNNIGQNIEK
		2								AYLLQEGSCNAQIPQDK
		3	contig18291:688:825:1	contig18291:688:825:1|similar to U4/U6 small nuclear ribonucleoprotein Prp4 (O43172)|Evalue: 1e-04	28	5128	1	15.6	8.71	IAWTPLR
	D35	1	contig06373:1:1480:1	contig06373:1:1480:1|similar to Vitellogenin-4 (P18947)|Evalue: 9e-11	297	56002	6	14	6.01	NVQMINLR
		1								VACFTGEMR
		1								LSPPSNYETAK
		1								AEQSGEQLNLNK
		1								ETQPGQVPTDYQMR
		1								QIGAYFTEACVDFVK
		2	contig18537:1:1312:2	contig18537:1:1312:2|No Annotation	105	49479	2	5.3	5.84	GSVMPSGGPYK
		2								FYIESSESEGLK
		3	contig18438:8:349:2	contig18438:8:349:2|No Annotation	86	12958	2	23	8.58	AEDEYEWSR
		3								AYLLQEGSCNAQIPQDK
		4	contig04531:1:1454:1	contig04531:1:1454:1|similar to Apolipophorins (Q9U943)|Evalue: 7e-11	47	55650	1	2.3	6.86	NINFDQLDTEK
	D36	1	contig06373:1:1480:1	contig06373:1:1480:1|similar to Vitellogenin-4 (P18947)|Evalue: 9e-11	357	56002	9 (7)	19.7	6.01	NVQMINLR
		1								VACFTGEMR
		1								AEQSGEQLNLNK
		1								SFAMLENKLPAGPK
		1								ETQPGQVPTDYQMR
		1								QIGAYFTEACVDFVK
		1								DNSRDELFAVLAANANPSASPLEIR
		2	contig18438:8:349:2	contig18438:8:349:2|No Annotation	126	12958	3	32.7	8.58	AEDEYEWSR
		2								FGNNIGQNIEK
		2								AYLLQEGSCNAQIPQDK
	D37	1	contig06373:1:1480:1	contig06373:1:1480:1|similar to Vitellogenin-4 (P18947)|Evalue: 9e-11	405	56002	8 (7)	15.2	6.01	SFAMLENK
		1								VACFTGEMR
		1								AEQSGEQLNLNK
		1								SFAMLENKLPAGPK
		1								QIGAYFTEACVDFVK
		1								DELFAVLAANANPSASPLEIR
		1								DNSRDELFAVLAANANPSASPLEIR
		2	contig18438:8:349:2	contig18438:8:349:2|No Annotation	130	12958	3	32.7	8.58	AEDEYEWSR
		2								FGNNIGQNIEK
		2								AYLLQEGSCNAQIPQDK
	D38	1	contig06373:1:1480:1	contig06373:1:1480:1|similar to Vitellogenin-4 (P18947)|Evalue: 9e-11	184	56002	4	10.8	6.01	SFAMLENK
		1								NVQMINLR
		1								AEQSGEQLNLNK
		1								DNSRDELFAVLAANANPSASPLEIR
		2	contig18438:8:349:2	contig18438:8:349:2|No Annotation	86	12958	2	23	8.58	AEDEYEWSR
		2								AYLLQEGSCNAQIPQDK
		3	contig08625:1:110:2	contig08625:1:110:2|No Annotation	71	4172	2	69.4	9.05	VNPFVLDK
		3								KIEGSLLIDTLTLLPSR
		4	contig26443:1:303:1	contig26443:1:303:1|No Annotation	67	11655	1	12.9	4.72	FLIESAITEAIYK
		5	contig13035:1:170:1	contig13035:1:170:1|No Annotation	41	6468	1	14.3	5.25	YANPQELR
	D39	1	contig06373:1:1480:1	contig06373:1:1480:1|similar to Vitellogenin-4 (P18947)|Evalue: 9e-11	252	56002	7 (6)	15.6	6.01	SFAMLENK
		1								NVQMINLR
		1								VACFTGEMR
		1								AEQSGEQLNLNK
		1								QIGAYFTEACVDFVK
		1								DNSRDELFAVLAANANPSASPLEIR
		2	contig18438:8:349:2	contig18438:8:349:2|No Annotation	81	12958	2	23	8.58	AEDEYEWSR
		2								AYLLQEGSCNAQIPQDK
		3	contig26256:1:544:1	contig26256:1:544:1|similar to Myosin heavy chain, muscle (P05661)|Evalue: 4e-37	27	20475	1	6.6	5.13	IQEKEEEFETTR
	D40	1	contig18537:1:1312:2	contig18537:1:1312:2|No Annotation	121	49479	3 (2)	5.7	5.84	SSFTYNPQR
		1								NTASLDMQAPDMSTPR
		2	contig28231:1:506:3	contig28231:1:506:3|No Annotation	78	19585	3 (2)	17.3	4.99	NDWNAALDAR
		2								YGVESQSDQSAYDYQGYAK
		3	contig13035:1:170:1	contig13035:1:170:1|No Annotation	40	6468	1	14.3	5.25	YANPQELR
	D41	1	contig14499:1:464:3	contig14499:1:464:3|similar to Alpha-2-macroglobulin-like protein 1 (A8K2U0)|Evalue: 9e-05	222	17495	6 (5)	30.1	5.54	IDIQIPK
		1								STYPVDIR
		1								RIDIQIPK
		1								LIFIQTDKPLYK
		1								VIIVDSNLVSTDEPMVIK
		2	contig14499:601:864:1	contig14499:601:864:1|similar to CD109 antigen (Q6YHK3)|Evalue: 1e-14	65	10000	1	12.5	5.37	TFSVQEYVLPR
		3	contig18537:1:1312:2	contig18537:1:1312:2|No Annotation	45	49479	1	2.1	5.84	SSFTYNPQR
	D42	1	contig06373:1:1480:1	contig06373:1:1480:1|similar to Vitellogenin-4 (P18947)|Evalue: 9e-11	56	56002	1	2.4	6.01	AEQSGEQLNLNK
		2	contig28231:1:506:3	contig28231:1:506:3|No Annotation	45	19585	1	6	4.99	NDWNAALDAR
		3	contig18438:8:349:2	contig18438:8:349:2|No Annotation	33	12958	1	8	8.58	AEDEYEWSR
		4	contig18537:1:1312:2	contig18537:1:1312:2|No Annotation	29	49479	1	2.1	5.84	SSFTYNPQR
	D43	1	contig18537:1:1312:2	contig18537:1:1312:2|No Annotation	111	49479	3 (2)	5.7	5.84	SSFTYNPQR
		1								NTASLDMQAPDMSTPR
		2	contig28231:1:506:3	contig28231:1:506:3|No Annotation	84	19585	2	17.3	4.99	NDWNAALDAR
		2								YGVESQSDQSAYDYQGYAK
	D44	1	contig18537:1:1312:2	contig18537:1:1312:2|No Annotation	93	49479	3 (2)	5.7	5.84	SSFTYNPQR
		1								NTASLDMQAPDMSTPR
		2	contig28231:1:506:3	contig28231:1:506:3|No Annotation	78	19585	2	17.9	4.99	NDWNAALDAR
		2								VITFIEDEALEVANYVTQMR
		3	contig06595:1:952:2	contig06595:1:952:2|similar to Vitellogenin-1 (P87498)|Evalue: 3e-07	40	35963	1	3.2	9.92	EALSAVTGGR
	D45	1	contig24910:1:199:2	contig24910:1:199:2|No Annotation	31	7556	1	12.3	4.9	VALSSLPR
	D46	1	contig24910:1:199:2	contig24910:1:199:2|No Annotation	32	7556	1	12.3	4.9	VALSSLPR
	D47	1	contig26295:1:531:2	contig26295:1:531:2|similar to Vitellogenin-6 (P18948)|Evalue: 4e-16	49	20178	1	9.7	4.84	TVLYTVAPVNTDLTHSK
		2	contig06595:1:952:2	contig06595:1:952:2|similar to Vitellogenin-1 (P87498)|Evalue: 3e-07	47	35963	1	3.2	9.92	EALSAVTGGR
		3	contig13035:1:170:1	contig13035:1:170:1|No Annotation	41	6468	1	14.3	5.25	YANPQELR
		4	contig26443:1:303:1	contig26443:1:303:1|No Annotation	39	11655	1	10.9	4.72	QYWPYVDEKPR
		5	contig08625:1:110:2	contig08625:1:110:2|No Annotation	37	4172	1	22.2	9.05	VNPFVLDK
	D48	1	contig18537:1:1312:2	contig18537:1:1312:2|No Annotation	98	49479	2	5.7	5.84	SSFTYNPQR
		1								NTASLDMQAPDMSTPR
	D49	1	contig18537:1:1312:2	contig18537:1:1312:2|No Annotation	121	49479	4 (2)	5.7	5.84	SSFTYNPQR
		1								NTASLDMQAPDMSTPR
		2	contig28231:1:506:3	contig28231:1:506:3|No Annotation	74	19585	3 (2)	17.3	4.99	NDWNAALDAR
		2								YGVESQSDQSAYDYQGYAK
	D50	1	contig18537:1:1312:2	contig18537:1:1312:2|No Annotation	43	49479	1	2.1	5.84	SSFTYNPQR
		2	contig06373:1:1480:1	contig06373:1:1480:1|similar to Vitellogenin-4 (P18947)|Evalue: 9e-11	36	56002	1	5.1	6.01	DNSRDELFAVLAANANPSASPLEIR
	D51	1	contig24531:1:590:3	contig24531:1:590:3|No Annotation	91	22259	2	13.3	4.65	VCAMTIGALTNK
		1								LLEEQNCEASGILR
		2	contig04531:1:1454:1	contig04531:1:1454:1|similar to Apolipophorins (Q9U943)|Evalue: 7e-11	56	55650	1	2.3	6.86	FPQSSYFELSK
	D52	1	contig06373:1:1480:1	contig06373:1:1480:1|similar to Vitellogenin-4 (P18947)|Evalue: 9e-11	33	56002	1	2.4	6.01	AEQSGEQLNLNK
	D53	1	contig13124:1:1993:2	contig13124:1:1993:2|similar to Alpha-actinin-2 (Q3ZC55)|Evalue: 0.0	494	77104	11 (10)	16.6	6.19	YPMEHLR
		1								ICTQWDR
		1								MVSDIAGAWK
		1								ANVVGPWIEK
		1								GISSDQLSEFR
		1								ACLLSLGHNVR
		1								VGWEQLLTSINR
		1								NINEVENQILTR
		1								VLAQDRPYILADDLR
		1								KQEAFESDLAAHQER
	D55	1	contig24462:119:1723:2	contig24462:119:1723:2|similar to T-complex protein 1 subunit beta (P78371)|Evalue: 0.0	211	58563	5	9.7	5.88	VAELEAAEK
		1								ATVAAQEALSK
		1								ESIAMESFAK
		1								GSISTGLNMNK
		1								LIEEVLIGDEK
		2	contig24910:1:199:2	contig24910:1:199:2|No Annotation	33	7556	1	12.3	4.9	VALSSLPR
	D56	1	contig21701:200:1894:2	contig21701:200:1894:2|similar to Protein disulfide-isomerase A3 (P38657)|Evalue: 1e-134	241	63808	6	12.1	6.63	EDPPVPIAK
		1								DDFSVEGLTK
		1								VADTLKDEVK
		1								LVPIYDELAEK
		1								SEEIPEDNSAPVK
		1								MDATANDVPSTFNVR
		2	contig24910:1:199:2	contig24910:1:199:2|No Annotation	31	7556	1	12.3	4.9	VALSSLPR
	D57	1	contig21701:200:1894:2	contig21701:200:1894:2|similar to Protein disulfide-isomerase A3 (P38657)|Evalue: 1e-134	643	63808	14 (12)	23.2	6.63	RLAPEYEK
		1								HGVSGYPTLK
		1								DDFSVEGLTK
		1								VADTLKDEVK
		1								LKDEPEITIAK
		1								NFDEIVNNADK
		1								LVPIYDELAEK
		1								EVDDFVQYLSK
		1								SEEIPEDNSAPVK
		1								MDATANDVPSTFNVR
		1								FEEDYAVCSADEESSLK
		1								FEEDYAVCSADEESSLKECLK
		2	contig24910:1:199:2	contig24910:1:199:2|No Annotation	35	7556	1	12.3	4.9	VALSSLPR
	D58	1	contig06373:1:1480:1	contig06373:1:1480:1|similar to Vitellogenin-4 (P18947)|Evalue: 9e-11	294	56002	5	11.4	6.01	NVQMINLR
		1								LSPPSNYETAK
		1								AEQSGEQLNLNK
		1								DELFAVLAANANPSASPLEIR
		1								DNSRDELFAVLAANANPSASPLEIR
		2	contig18438:8:349:2	contig18438:8:349:2|No Annotation	106	12958	3	32.7	8.58	AEDEYEWSR
		2								FGNNIGQNIEK
		2								AYLLQEGSCNAQIPQDK
		3	contig26443:1:303:1	contig26443:1:303:1|No Annotation	78	11655	1	12.9	4.72	FLIESAITEAIYK
	D59	1	contig21701:200:1894:2	contig21701:200:1894:2|similar to Protein disulfide-isomerase A3 (P38657)|Evalue: 1e-134	270	63808	8 (7)	14.2	6.63	HGVSGYPTLK
		1								DDFSVEGLTK
		1								VADTLKDEVK
		1								NFDEIVNNADK
		1								LVPIYDELAEK
		1								SEEIPEDNSAPVK
		1								MDATANDVPSTFNVR
	D60	1	contig21701:200:1894:2	contig21701:200:1894:2|similar to Protein disulfide-isomerase A3 (P38657)|Evalue: 1e-134	100	63808	3	5.7	6.63	EDPPVPIAK
		1								DDFSVEGLTK
		1								SEEIPEDNSAPVK
		2	contig06373:1:1480:1	contig06373:1:1480:1|similar to Vitellogenin-4 (P18947)|Evalue: 9e-11	82	56002	3 (2)	6.7	6.01	NVQMINLR
		2								DNSRDELFAVLAANANPSASPLEIR
	D61	1	contig25802:1:1389:1	contig25802:1:1389:1|similar to Enolase (Q27527)|Evalue: 0.0	606	50818	10 (9)	26.2	6.25	EIDQFMIK
		1								MGSEIYHNLK
		1								AAAAEEGLPLYR
		1								GNPTVEVDLTTDK
		1								WLQSDALAEVYK
		1								LGANAILGISMAVCK
		1								VQIAMDTAASEYYK
		1								SAVAVGDEGGFAPDITEGK
		1								VNQIGSVTESIDAAQLAR
	D62	1	contig18438:8:349:2	contig18438:8:349:2|No Annotation	199	12958	4	26.5	8.58	FGNNIGQNIEK
		1								KFGNNIGQNIEK
		1								AYLLQEGSCNAQIPQDK
		1								AYLLQEGSCNAQIPQDKK
		2	contig06373:1:1480:1	contig06373:1:1480:1|similar to Vitellogenin-4 (P18947)|Evalue: 9e-11	153	56002	5 (3)	6.7	6.01	NVQMINLR
		2								DELFAVLAANANPSASPLEIR
		2								DNSRDELFAVLAANANPSASPLEIR
	D64	1	contig19251:1970:2808:2	contig19251:1970:2808:2|similar to T-complex protein 1 subunit epsilon (P80316)|Evalue: 5e-109	39	30483	1	3.9	6.02	LDIVNVEDYQK
		2	contig21701:200:1894:2	contig21701:200:1894:2|similar to Protein disulfide-isomerase A3 (P38657)|Evalue: 1e-134	31	63808	1	1.6	6.63	EDPPVPIAK
	D65	1	contig04531:1:1454:1	contig04531:1:1454:1|similar to Apolipophorins (Q9U943)|Evalue: 7e-11	75	55650	1	2.9	6.86	VIEVLTTIGFSEFK
	D66	1	contig03109:97:1837:1	contig03109:97:1837:1|similar to Lamin Dm0 (P08928)|Evalue: 4e-60	32	66260	1	1.7	5.33	EELETNYLAR
	D67	1	contig00798:1:1071:1	contig00798:1:1071:1|similar to Alpha-aminoadipic semialdehyde dehydrogenase (P49419)|Evalue: 4e-131	102	39000	2	6.7	5.36	SAYAQVPTR
		1								LPLLSFTGSTAVGLK
		2	contig18537:1:1312:2	contig18537:1:1312:2|No Annotation	30	49479	1	2.7	5.84	FYIESSESEGLK
	D68	1	contig00798:1:1071:1	contig00798:1:1071:1|similar to Alpha-aminoadipic semialdehyde dehydrogenase (P49419)|Evalue: 4e-131	273	39000	6	20.4	5.36	LVSLEMGK
		1								SAYAQVPTR
		1								SVEAFESWR
		1								LPLLSFTGSTAVGLK
		1								VTMGTVDDYEEAVSK
		1								GETVSSVSPFSNEAIAK
		2	contig18205:1:513:1	contig18205:1:513:1|similar to Alpha-aminoadipic semialdehyde dehydrogenase (Q9DBF1)|Evalue: 1e-70	31	18619	1	6.5	8.59	ETFAPILYVMK
	D69	1	contig18438:8:349:2	contig18438:8:349:2|No Annotation	36	12958	1	15	8.58	AYLLQEGSCNAQIPQDK
		2	contig24202:107:1017:2	contig24202:107:1017:2|similar to Apolipoprotein B-100 (P04114)|Evalue: 3e-18	32	33965	1	3.3	6.71	SQELTQQLSK
		3	contig06373:1:1480:1	contig06373:1:1480:1|similar to Vitellogenin-4 (P18947)|Evalue: 9e-11	30	56002	2 (1)	1.6	6.01	NVQMINLR
	D72	1	contig24360:1:563:3	contig24360:1:563:3|No Annotation	62	21499	2 (1)	7	5	FMIESAITEAIYK
		2	contig24586:1:771:2	contig24586:1:771:2|similar to Vitellogenin-6 (P18948)|Evalue: 5e-10	60	29873	1	3.9	5.36	GPQELHFAER
	D74	1	contig24586:1:771:2	contig24586:1:771:2|similar to Vitellogenin-6 (P18948)|Evalue: 5e-10	135	29873	3	10.9	5.36	IDPTMIEK
		1								GPQELHFAER
		1								LYTLCNSMFK
		2	contig24360:1:563:3	contig24360:1:563:3|No Annotation	110	21499	2	13.9	5	FMIESAITEAIYK
		2								DENTYLYETPEAK
		3	contig24910:1:199:2	contig24910:1:199:2|No Annotation	41	7556	1	12.3	4.9	VALSSLPR
	D76	1	contig24586:1:771:2	contig24586:1:771:2|similar to Vitellogenin-6 (P18948)|Evalue: 5e-10	108	29873	2	7.8	5.36	GPQELHFAER
		1								LYTLCNSMFK
		2	contig24360:1:563:3	contig24360:1:563:3|No Annotation	70	21499	2	12.3	5	ELQQIHEQIK
		2								DENTYLYETPEAK
	D81	1	contig23341:69:1196:3	contig23341:69:1196:3|similar to Actin, alpha skeletal muscle (P68139)|Evalue: 0.0	34	42370	1	2.9	5.75	EISALAPNTIK
	D84	1	contig23953:1:1637:3	contig23953:1:1637:3|similar to Aldehyde dehydrogenase X, mitochondrial (P30837)|Evalue: 0.0	459	59563	9	19.9	6.92	ILGLIDSGK
		1								ALYLSQGIR
		1								YGLAASVMTK
		1								IAFTGSTEVGHK
		1								VYLASLETLDNGK
		1								GYFIEPTVFADVK
		1								ELGEYGLDAYTEVK
		1								TDQGPQIDNEQMEK
		1								TLVHSNVYDEFVDK
		2	contig24956:1:847:3	contig24956:1:847:3|similar to Phosphoglycerate kinase (P51903)|Evalue: 2e-108	64	30960	1	5	5.85	FYIEEEGSGVGPNK
	D87	1	contig24774:1:1265:3	contig24774:1:1265:3|similar to Serpin B4 (P48594)|Evalue: 2e-49	122	47575	3	6.7	6.2	DNVPLFVGR
		1								DYDLENAFK
		1								INLWVEELTR
		2	contig17746:1:1516:2	contig17746:1:1516:2|similar to 6-phosphogluconate dehydrogenase, decarboxylating (P41570)|Evalue: 0.0	30	56657	1	1.8	8.32	EIFQSIAAK
	D88	1	contig17807:1:460:2	contig17807:1:460:2|similar to Glutamine synthetase (P51121)|Evalue: 9e-67	238	16934	5 (4)	39.5	6.71	EAGGLAHIESAIEK
		1								SVAEDGFGYLEDR
		1								HETSSIHDFSAGVANR
		1								RPASNCDPYSVTEMIVR
		2	contig01713:1:894:1	contig01713:1:894:1|similar to Prostatic acid phosphatase (A6H730)|Evalue: 2e-28	74	33942	1	4.4	5.98	LEGGSLANVIINR
		3	contig25577:1:379:3	contig25577:1:379:3|similar to Glutamine synthetase (Q04831)|Evalue: 4e-55	42	14379	1	6.4	5.65	LVLCETYK
		4	contig22889:238:502:1	contig22889:238:502:1|similar to Glutamine synthetase (P15103)|Evalue: 1e-27	33	9926	1	10.2	5.2	YLALPQGDK
	D89	1	contig00947:1:818:3	contig00947:1:818:3|similar to Annexin A11 (P33477)|Evalue: 6e-48	244	31607	6	27.7	5.48	KVLLDLITLD
		1								HFTVPIFAGR
		1								DLGAIAMEYQR
		1								RQEEDEIYMR
		1								EVIDDIVSDTSGYFR
		1								AIAGAGTSEEDLIEIMLTR
		2	contig17838:1:476:2	contig17838:1:476:2|similar to Annexin A6 (P79134)|Evalue: 2e-08	138	18060	3	22.2	8.46	GIGTDEDTVIK
		2								TTPYGPTTQVSK
		2								AFQPFNPDNDAK
		3	contig20348:117:860:3	contig20348:117:860:3|similar to Elongation factor 1-gamma (Q90YC0)|Evalue: 6e-39	36	27237	1	4	8.39	VPAFESADGK
		4	contig25021:205:1170:1	contig25021:205:1170:1|similar to D-3-phosphoglycerate dehydrogenase (O43175)|Evalue: 6e-99	28	34855	1	3.1	5.84	SIPEACASVK
	D90	1	contig00947:1:818:3	contig00947:1:818:3|similar to Annexin A11 (P33477)|Evalue: 6e-48	368	31607	10 (9)	37.3	5.48	NAYFAER
		1								TISNIDILK
		1								KVLLDLITLD
		1								HFTVPIFAGR
		1								HLLFAIITTR
		1								DLGAIAMEYQR
		1								RQEEDEIYMR
		1								EVIDDIVSDTSGYFR
		1								AIAGAGTSEEDLIEIMLTR
		2	contig17838:1:476:2	contig17838:1:476:2|similar to Annexin A6 (P79134)|Evalue: 2e-08	145	18060	3	22.2	8.46	GIGTDEDTVIK
		2								TTPYGPTTQVSK
		2								AFQPFNPDNDAK
		3	contig24910:1:199:2	contig24910:1:199:2|No Annotation	31	7556	1	12.3	4.9	VALSSLPR
	D91	1	contig20348:117:860:3	contig20348:117:860:3|similar to Elongation factor 1-gamma (Q90YC0)|Evalue: 6e-39	131	27237	3	12.9	8.39	ALIAANFAK
		1								VPAFESADGK
		1								VAGTLYTYPGNFR
	D92	1	contig01168:22:1775:1	contig01168:22:1775:1|similar to Trifunctional enzyme subunit alpha, mitochondrial (Q8BMS1)|Evalue: 0.0	301	63836	7 (6)	9.9	9.17	DGPGFYTTR
		1								DVNPEAEAIVK
		1								ILTPMLVELLR
		1								VPNESTEDLQLR
		1								VMSDMVAAGFHGR
		1								DRDVNPEAEAIVK
		2	contig00142:113:1300:2	contig00142:113:1300:2|similar to Stomatin-like protein 2 (Q99JB2)|Evalue: 3e-115	113	43945	2	5.1	8.94	AAILESEGIR
		2								EAEINVAEGR
		3	contig01051:8:172:2	contig01051:8:172:2|similar to Trifunctional enzyme subunit alpha, mitochondrial (Q64428)|Evalue: 1e-12	83	6378	2	42.6	9.58	TLQDMASDPSKK
		3								DLYGAQFTPCR
		4	contig18537:1:1312:2	contig18537:1:1312:2|No Annotation	42	49479	1	2.5	5.84	ACAELAYSALR
		5	contig22552:1:2159:2	contig22552:1:2159:2|similar to Peroxidasin (A4IGL7)|Evalue: 7e-54	41	84539	1	1.7	5.64	TGFTTDQMAILK
	D95	1	contig25021:205:1170:1	contig25021:205:1170:1|similar to D-3-phosphoglycerate dehydrogenase (O43175)|Evalue: 6e-99	116	34855	3 (2)	6.5	5.84	SIPEACASVK
		1								KALMGNEVYGK
		2	contig17838:1:476:2	contig17838:1:476:2|similar to Annexin A6 (P79134)|Evalue: 2e-08	39	18060	1	7.6	8.46	TTPYGPTTQVSK
		3	contig25734:1:558:1	contig25734:1:558:1|similar to Eukaryotic translation initiation factor 3 subunit I (Q16K15)|Evalue: 3e-51	30	20518	1	7.6	5.66	AGRPVNSAAISPIR
	D96	1	contig23772:17:1069:2	contig23772:17:1069:2|similar to 26S proteasome non-ATPase regulatory subunit 13 (P84169)|Evalue: 8e-65	133	40929	4	12.5	5.99	SAGGMSELYK
		1								YLGCIDINK
		1								LHGTYAEYFR
		1								NVPEATKLENEMHEK
		2	contig17838:1:476:2	contig17838:1:476:2|similar to Annexin A6 (P79134)|Evalue: 2e-08	123	18060	3	22.2	8.46	GIGTDEDTVIK
		2								TTPYGPTTQVSK
		2								AFQPFNPDNDAK
		3	contig07413:1:1541:1	contig07413:1:1541:1|similar to 60 kDa heat shock protein, mitochondrial (P63038)|Evalue: 0.0	80	55565	2	7	5.88	IVSGANPIEIR
		3								LVQDVASSTNDQAGDGTTAATILAR
		4	contig18537:1:1312:2	contig18537:1:1312:2|No Annotation	33	49479	1	2.5	5.84	ACAELAYSALR
		5	contig26527:1:99:1	contig26527:1:99:1|No Annotation	32	3883	1	31.2	4.59	WCNDVDEMER
		6	contig18927:1:1035:2	contig18927:1:1035:2|similar to Lysosomal acid phosphatase (B1H1P9)|Evalue: 2e-48	32	38936	1	2.9	8.26	QSQDLVQTLK
	D97	1	contig00982:1:961:2	contig00982:1:961:2|similar to Actin-5C (P10987)|Evalue: 3e-137	153	36658	4 (3)	10.7	5.84	GYSFVTTAER
		1								EITALAPSTMK
		1								AEYDESGPSIVHR
		2	contig17982:1:724:2	contig17982:1:724:2|similar to Actin-5C (P10987)|Evalue: 1e-138	134	26956	4 (3)	14.2	5.31	GYSFVTTAER
		2								EITALAPSTMK
		2								QEYDESGPSIVHR
		3	contig10844:1:307:2	contig10844:1:307:2|similar to Superoxide dismutase [Cu-Zn] (O73872)|Evalue: 7e-25	68	10508	1	10.9	6.02	LACGVVVYSNR
		4	contig18927:1:1035:2	contig18927:1:1035:2|similar to Lysosomal acid phosphatase (B1H1P9)|Evalue: 2e-48	68	38936	1	2.9	8.26	QSQDLVQTLK
	D98	1	contig18927:1:1035:2	contig18927:1:1035:2|similar to Lysosomal acid phosphatase (B1H1P9)|Evalue: 2e-48	164	38936	2	6.7	8.26	QSQDLVQTLK
		1								LEGGPLVNVLLNR
		2	contig25322:103:1317:1	contig25322:103:1317:1|similar to Malate/L-sulfolactate dehydrogenase (P16142)|Evalue: 3e-60	122	43638	4 (3)	7.9	8.09	VVIPVSEAR
		2								LQTFMNILR
		2								ASNHYGIAGYYGLR
		3	contig05967:88:688:1	contig05967:88:688:1|similar to Putative aminopeptidase W07G4.4 (Q27245)|Evalue: 9e-13	70	22292	2	10	5.26	LNSSFLTTK
		3								VVFAPTGPINR
		4	contig25609:1:118:2	contig25609:1:118:2|No Annotation	58	4434	1	31.6	4.87	FPFDLPQDPLPK
		5	contig10844:1:307:2	contig10844:1:307:2|similar to Superoxide dismutase [Cu-Zn] (O73872)|Evalue: 7e-25	57	10508	1	10.9	6.02	LACGVVVYSNR
		6	contig18449:1:1229:3	contig18449:1:1229:3|similar to Putative aminopeptidase W07G4.4 (Q27245)|Evalue: 2e-87	49	44803	1	2.9	8.14	GITYDTGGADVK
	D99	1	contig18927:1:1035:2	contig18927:1:1035:2|similar to Lysosomal acid phosphatase (B1H1P9)|Evalue: 2e-48	312	38936	5	17.2	8.26	QMYDFGTYLR
		1								ELDNLLYLPSK
		1								QMYDFGTYLR
		1								LEGGPLVNVLLNR
		1								NTYPEILQQELKPAEIQVVSSIAER
		2	contig10844:1:307:2	contig10844:1:307:2|similar to Superoxide dismutase [Cu-Zn] (O73872)|Evalue: 7e-25	147	10508	2	23.8	6.02	LACGVVVYSNR
		2								AIVVHEKADDFGK
		3	contig25609:1:118:2	contig25609:1:118:2|No Annotation	119	4434	2	71.1	4.87	FPFDLPQDPLPK
		3								AQWLNECGLQNDNIK
		4	contig25322:103:1317:1	contig25322:103:1317:1|similar to Malate/L-sulfolactate dehydrogenase (P16142)|Evalue: 3e-60	91	43638	3 (2)	7.4	8.09	LQTFMNILR
		4								VGVDPSHAQQLADVLIMGDMR
		5	contig02901:61:934:1	contig02901:61:934:1|No Annotation	60	33114	1	5.5	7.45	GSSSAAQLASCTFAAR
		6	contig24098:128:1165:2	contig24098:128:1165:2|similar to Fructose-1,6-bisphosphatase isozyme 2 (Q9Z1N1)|Evalue: 1e-124	58	37883	1	3.2	6.31	VSEADALQPGR
		7	contig06595:1:952:2	contig06595:1:952:2|similar to Vitellogenin-1 (P87498)|Evalue: 3e-07	43	35963	1	3.2	9.92	EALSAVTGGR
		8	contig25021:205:1170:1	contig25021:205:1170:1|similar to D-3-phosphoglycerate dehydrogenase (O43175)|Evalue: 6e-99	29	34855	1	3.1	5.84	SIPEACASVK
		9	contig18537:1:1312:2	contig18537:1:1312:2|No Annotation	28	49479	1	2.5	5.84	GSVMPSGGPYK
	D100	1	contig05967:88:688:1	contig05967:88:688:1|similar to Putative aminopeptidase W07G4.4 (Q27245)|Evalue: 9e-13	179	22292	4	26.5	5.26	VVFAPTGPINR
		1								LGFFYPNEQR
		1								APFVYVDVPEEIR
		1								LSNFDGFDCLVIVADQTVK
		2	contig18449:1:1229:3	contig18449:1:1229:3|similar to Putative aminopeptidase W07G4.4 (Q27245)|Evalue: 2e-87	87	44803	1	2.9	8.14	IDVIDDQGTLEK
		3	contig24586:1:771:2	contig24586:1:771:2|similar to Vitellogenin-6 (P18948)|Evalue: 5e-10	64	29873	2 (1)	9	5.36	IAAYTVMIHGQPPIDILQSIAQK
		4	contig26295:1:531:2	contig26295:1:531:2|similar to Vitellogenin-6 (P18948)|Evalue: 4e-16	50	20178	1	9.7	4.84	TVLYTVAPVNTDLTHSK
		5	contig28231:1:506:3	contig28231:1:506:3|No Annotation	43	19585	1	6	4.99	NDWNAALDAR
		6	contig25872:119:1225:2	contig25872:119:1225:2|similar to Pyruvate dehydrogenase E1 component subunit beta, mitochondrial (O44451)|Evalue: 1e-135	36	40625	1	3	6.12	VVAPYSAEDCR
		7	contig28264:1:1252:2	contig28264:1:1252:2|similar to Glyceraldehyde-3-phosphate dehydrogenase (P17244)|Evalue: 8e-134	29	46596	1	3.6	7.71	GAFQNIIPASTGAAK
	D102	1	contig00982:1:961:2	contig00982:1:961:2|similar to Actin-5C (P10987)|Evalue: 3e-137	264	36658	6 (5)	22.6	5.84	GYSFVTTAER
		1								EITALAPSTMK
		1								AEYDESGPSIVHR
		1								SYELPDGQVITIGNER
		1								KDLYANTVLSGGTTMYPGIADR
		2	contig17982:1:724:2	contig17982:1:724:2|similar to Actin-5C (P10987)|Evalue: 1e-138	251	26956	6 (5)	30	5.31	GYSFVTTAER
		2								EITALAPSTMK
		2								QEYDESGPSIVHR
		2								SYELPDGQVITIGNER
		2								KDLYANTVLSGGTTMYPGIADR
		3	contig18537:1:1312:2	contig18537:1:1312:2|No Annotation	220	49479	5	11.4	5.84	DVVDGFEK
		3								QLPIFSVR
		3								GSVMPSGGPYK
		3								ACAELAYSALR
		3								FYIESSESEGLK
		4	contig07206:1:1594:2	contig07206:1:1594:2|No Annotation	47	58081	1	2.1	5.51	ALLNQVLTNLK
		5	contig22876:95:450:2	contig22876:95:450:2|similar to Actin, cytoplasmic 1 (P68142)|Evalue: 3e-67	29	13132	1	9.3	5.46	IWHHTFYNELR
	D103	1	contig26710:1:1127:3	contig26710:1:1127:3|similar to Obg-like ATPase 1 (Q7ZWM6)|Evalue: 1e-155	73	42366	2	7.2	6.08	LVDMPDDER
		1								AFESDDITHVEGDVNPIR
		2	contig00982:1:961:2	contig00982:1:961:2|similar to Actin-5C (P10987)|Evalue: 3e-137	53	36658	1	3.1	5.84	GYSFVTTAER
		3	contig23629:1:1130:3	contig23629:1:1130:3|similar to 28S ribosomal protein S31, mitochondrial (Q61733)|Evalue: 3e-30	44	43306	1	2.9	7.21	VEAELTSQVAK
		4	contig20348:117:860:3	contig20348:117:860:3|similar to Elongation factor 1-gamma (Q90YC0)|Evalue: 6e-39	42	27237	1	4	8.39	VPAFESADGK
		5	contig17838:1:476:2	contig17838:1:476:2|similar to Annexin A6 (P79134)|Evalue: 2e-08	33	18060	1	7.6	8.46	TTPYGPTTQVSK
		6	contig19059:1:2293:2	contig19059:1:2293:2|similar to Neprilysin-2 (O16796)|Evalue: 2e-108	32	87708	1	1.2	6.31	IIAQYSNFR
	D104	1	contig17982:1:724:2	contig17982:1:724:2|similar to Actin-5C (P10987)|Evalue: 1e-138	102	26956	3	14.2	5.31	GYSFVTTAER
		1								EITALAPSTMK
		1								QEYDESGPSIVHR
		2	contig20348:117:860:3	contig20348:117:860:3|similar to Elongation factor 1-gamma (Q90YC0)|Evalue: 6e-39	58	27237	1	4	8.39	VPAFESADGK
		3	contig18537:1:1312:2	contig18537:1:1312:2|No Annotation	42	49479	1	2.5	5.84	ACAELAYSALR
	D105	1	contig24758:1:1673:3	contig24758:1:1673:3|similar to Paramyosin (Q86RN8)|Evalue: 2e-126	599	64906	9	19.8	5.47	DIEAEFEDER
		1								AAEAMLEEVSAR
		1								NVVLMQDQVEK
		1								ADMAESNLSLIR
		1								LQEMEASALIGGK
		1								EIMIQTEEDRK
		1								VQALQAENDEMR
		1								TAGTSGDIYVLQER
		1								SADEAEALALQNVTK
		2	contig06595:1:952:2	contig06595:1:952:2|similar to Vitellogenin-1 (P87498)|Evalue: 3e-07	37	35963	1	3.2	9.92	EALSAVTGGR
	D106	1	contig20348:117:860:3	contig20348:117:860:3|similar to Elongation factor 1-gamma (Q90YC0)|Evalue: 6e-39	90	27237	2	7.7	8.39	ALIAANFAK
		1								VPAFESADGK
		2	contig00982:1:961:2	contig00982:1:961:2|similar to Actin-5C (P10987)|Evalue: 3e-137	65	36658	2	5.3	5.84	IIAPPER
		2								GYSFVTTAER
		3	contig13035:1:170:1	contig13035:1:170:1|No Annotation	51	6468	1	14.3	5.25	YANPQELR
		4	contig24758:1:1673:3	contig24758:1:1673:3|similar to Paramyosin (Q86RN8)|Evalue: 2e-126	39	64906	1	2.2	5.47	VQALQAENDEMR
		5	contig08625:1:110:2	contig08625:1:110:2|No Annotation	36	4172	1	22.2	9.05	VNPFVLDK
		6	contig24244:268:651:1	contig24244:268:651:1|No Annotation	35	14730	1	6.2	4.77	IMPVDLYR
	D107	1	contig04581:1:1472:3	contig04581:1:1472:3|similar to Tubulin alpha-4A chain (P68368)|Evalue: 0.0	207	55209	5 (4)	11.2	5.25	QLFHPEQLITGK
		1								LIGQIVSSITASLR
		1								AVMVDLEPTVIDEIR
		1								NLDIERPTYTNLNR
		2	contig05967:88:688:1	contig05967:88:688:1|similar to Putative aminopeptidase W07G4.4 (Q27245)|Evalue: 9e-13	32	22292	1	5.5	5.26	VVFAPTGPINR
	D108	1	contig00982:1:961:2	contig00982:1:961:2|similar to Actin-5C (P10987)|Evalue: 3e-137	67	36658	2	6.6	5.84	GYSFVTTAER
		1								EITALAPSTMK
		2	contig22876:95:450:2	contig22876:95:450:2|similar to Actin, cytoplasmic 1 (P68142)|Evalue: 3e-67	30	13132	1	15.3	5.46	VAPEEHPVLLTEAPLNPK
	D109	1	contig24956:1:847:3	contig24956:1:847:3|similar to Phosphoglycerate kinase (P51903)|Evalue: 2e-108	181	30960	3	12.8	5.85	GIMDAVVEATK
		1								MGLDIGPESIK
		1								FYIEEEGSGVGPNK
		2	contig25802:1:1389:1	contig25802:1:1389:1|similar to Enolase (Q27527)|Evalue: 0.0	179	50818	2	5.8	6.25	GNPTVEVDLTTDK
		2								VQIAMDTAASEYYK
	D110	1	contig25921:1:1436:3	contig25921:1:1436:3|similar to Tubulin beta-1 chain (O17449)|Evalue: 0.0	303	54166	7 (6)	16.8	4.92	FPGQLNADLR
		1								LAVNMVPFPR
		1								IMTSFSVVPSPK
		1								AVLVDLEPGTMDSVR
		1								NLTVAELTQQMFDAK
		1								GHYTEGAELVDNVMDVVR
		2	contig05967:88:688:1	contig05967:88:688:1|similar to Putative aminopeptidase W07G4.4 (Q27245)|Evalue: 9e-13	164	22292	5 (3)	20	5.26	VVFAPTGPINR
		2								VATVTHTETFK
		2								ANPLYMNADLVATLGALR
		3	contig18449:1:1229:3	contig18449:1:1229:3|similar to Putative aminopeptidase W07G4.4 (Q27245)|Evalue: 2e-87	110	44803	2	5.9	8.14	GITYDTGGADVK
		3								IDVIDDQGTLEK
		4	contig24586:1:771:2	contig24586:1:771:2|similar to Vitellogenin-6 (P18948)|Evalue: 5e-10	97	29873	2 (1)	9	5.36	IAAYTVMIHGQPPIDILQSIAQK
		5	contig04575:1:808:2	contig04575:1:808:2|No Annotation	43	29692	1	5.6	5.71	DVSPHPAACLTHSGR
	D111	1	contig25872:119:1225:2	contig25872:119:1225:2|similar to Pyruvate dehydrogenase E1 component subunit beta, mitochondrial (O44451)|Evalue: 1e-135	437	40625	9 (8)	26.4	6.12	VPIVFR
		1								SQYMSAGLVR
		1								QGIDAEVINLR
		1								VVAPYSAEDCR
		1								VTGVDVPMPYAK
		1								SLRPLDMESIVNSVK
		1								VFIIGEEVAQYDGAYK
		1								DALNSALDEEIERDQR
	D118	1	contig18840:102:891:3	contig18840:102:891:3|similar to Transforming growth factor-beta-induced protein ig-h3 (Q15582)|Evalue: 4e-09	174	30016	4	11.4	5.53	SLGATLYVK
		1								FNIYPHPGR
		1								TLEYHTLNEGR
		1								KTLEYHTLNEGR
		2	contig06595:1:952:2	contig06595:1:952:2|similar to Vitellogenin-1 (P87498)|Evalue: 3e-07	106	35963	2	9.1	9.92	EALSAVTGGR
		2								SVELLEFGYETEGFGQNIR
		3	contig26295:1:531:2	contig26295:1:531:2|similar to Vitellogenin-6 (P18948)|Evalue: 4e-16	30	20178	1	9.7	4.84	TVLYTVAPVNTDLTHSK
	D120	1	contig07785:1:816:1	contig07785:1:816:1|No Annotation	58	30617	1	4.8	6.15	AACFLSQVLYPER
	D121	1	contig26455:147:911:3	contig26455:147:911:3|No Annotation	78	28119	1	7.1	5.92	ISSSASQAVVAEVPLEVR
	D123	1	contig18941:155:934:2	contig18941:155:934:2|No Annotation	65	27813	1	4.2	5.83	EAEAALAALDK
		2	contig24910:1:199:2	contig24910:1:199:2|No Annotation	38	7556	1	12.3	4.9	VALSSLPR
		3	contig06595:1:952:2	contig06595:1:952:2|similar to Vitellogenin-1 (P87498)|Evalue: 3e-07	32	35963	1	3.2	9.92	EALSAVTGGR
	D124	1	contig18941:155:934:2	contig18941:155:934:2|No Annotation	261	27813	6 (5)	30.1	5.83	IKDTLLGR
		1								EAEAALAALDK
		1								KDLVEDAITR
		1								ISAGANESIVPVVDTQK
		1								VPMATPAPPIISAATGIADSIVSEGMTASAAR
		2	contig06595:1:952:2	contig06595:1:952:2|similar to Vitellogenin-1 (P87498)|Evalue: 3e-07	57	35963	1	3.2	9.92	EALSAVTGGR
		3	contig26295:1:531:2	contig26295:1:531:2|similar to Vitellogenin-6 (P18948)|Evalue: 4e-16	48	20178	1	9.7	4.84	TVLYTVAPVNTDLTHSK
	D125	1	contig18941:155:934:2	contig18941:155:934:2|No Annotation	79	27813	2	10.8	5.83	EAEAALAALDK
		1								ISAGANESIVPVVDTQK
	D128	1	contig18941:155:934:2	contig18941:155:934:2|No Annotation	125	27813	3	14.7	5.83	EAEAALAALDK
		1								KDLVEDAITR
		1								ISAGANESIVPVVDTQK
		2	contig20272:1:245:1	contig20272:1:245:1|similar to Neuronal acetylcholine receptor subunit beta-2 (P09484)|Evalue: 3e-05	39	9227	1	13.6	5	AFLSLNWQDHR
	D140	1	contig25886:1:136:2	contig25886:1:136:2|No Annotation	172	5205	3	42.2	4.46	LGSWTFAK
		1								DELDVQTSQSK
		1								LGSWTFAKDELDVQTSQSK
		2	contig20272:1:245:1	contig20272:1:245:1|similar to Neuronal acetylcholine receptor subunit beta-2 (P09484)|Evalue: 3e-05	148	9227	4 (3)	25.9	5	LQYTDSAVK
		2								AFLSLNWQDHR
		3	contig04301:1:1559:3	contig04301:1:1559:3|similar to ATP synthase subunit beta (Q39Q56)|Evalue: 0.0	99	56051	2	4.8	5.38	IMNVIGEPIDER
		3								TVLIMELINNVAK
		4	contig06986:298:1467:1	contig06986:298:1467:1|similar to Probable pyruvate dehydrogenase E1 component subunit alpha, mitochondrial (P52899)|Evalue: 7e-140	77	43876	2	6.2	8.3	EVAEAVQIAK
		4								GATITQVLAELTGR
		5	contig25707:1:192:1	contig25707:1:192:1|No Annotation	75	7595	1	18.8	4.82	TQQEMQMIEETR
		6	contig24441:1:655:2	contig24441:1:655:2|similar to Hydroxyacylglutathione hydrolase, mitochondrial (Q6P963)|Evalue: 1e-68	67	25041	1	5.5	6.06	QATVPSTIEEEK
		7	contig08799:1:1630:2	contig08799:1:1630:2|similar to Citrate synthase, mitochondrial (Q28DK1)|Evalue: 0.0	28	60830	1	1.8	8.53	LPAIAATIYR
	D153	1	contig06373:1:1480:1	contig06373:1:1480:1|similar to Vitellogenin-4 (P18947)|Evalue: 9e-11	118	56002	3	7.1	6.01	VACFTGEMR
		1								AEQSGEQLNLNK
		1								ETQPGQVPTDYQMR
		2	contig18815:36:1291:3	contig18815:36:1291:3|similar to Tyrosine-protein phosphatase non-receptor type 4 (Q9WU22)|Evalue: 4e-41	52	48010	1	3.3	9.13	LDVTLLSQQNADNR
	D159	1	contig00858:452:928:2	contig00858:452:928:2|similar to Peroxiredoxin-6 (Q5ZJF4)|Evalue: 3e-45	446	17552	8	63.3	5.66	NFDELLR
		1								VLDSLQLVSK
		1								HSVVTPVDWK
		1								LVLIYPATSGR
		1								DLESYCGMGGGK
		1								YPQGVDVYPLPSGK
		1								MIALSCDDAQSHQGWIK
		1								FGMLDPDELNSNNMPVTAR
		2	contig21746:1:589:2	contig21746:1:589:2|similar to Glutathione S-transferase 1 (P46436)|Evalue: 6e-32	405	22033	9 (8)	34.9	5.33	IIFDENDK
		2								SFEQFFEK
		2								IIFDENDKSK
		2								FTEATFPASLR
		2								KFTEATFPASLR
		2								LIFHGTGEDFEDVR
		2								TEEALADSVVDATNDILGDLIR
		2								SRTEEALADSVVDATNDILGDLIR
		3	contig01555:212:841:2	contig01555:212:841:2|similar to S-crystallin 4 (P27012)|Evalue: 3e-25	127	24208	3	19.6	6.43	LLEYDLPR
		3								LMLCYAGVDFEDIR
		3								ALVDSVADTADEILSDTMR
		4	contig20201:1:273:1	contig20201:1:273:1|similar to Transketolase-like protein 2 (Q9D4D4)|Evalue: 5e-24	120	9668	2	42.2	5.63	SGPPNVLLDMYGISAK
		4								IITVEDHYAEGGIGEAVASAVK
		5	contig01462:37:1185:1	contig01462:37:1185:1|similar to Vitelline membrane outer layer protein 1 homolog (Q7Z5L0)|Evalue: 3e-23	115	42823	2	8.4	5.27	LLEQVVGECGAGTLK
		5								TFSEVVTTEAQFNIEPR
		6	contig18321:1:789:3	contig18321:1:789:3|similar to Chymotrypsin-like elastase family member 2A (P08419)|Evalue: 3e-23	101	29034	2	8	5.56	YANDFCLVK
		6								VVMHPNYNSPVR
		7	contig22415:1:289:3	contig22415:1:289:3|similar to Tryptase gamma (Q9NRR2)|Evalue: 2e-10	75	10316	1	15.8	6.75	DSCQGDSGGPLVFLK
		8	contig20019:1:1092:1	contig20019:1:1092:1|similar to Arginine kinase (Q95V58)|Evalue: 1e-145	28	41570	1	5	6.6	DLFYPIINDYHVGFDIEK
[truncated: 883 more rows]

## Sheet: analysis of major components
Table S6: Comparison of major components in active state (AS) determined by emPAI and 2D proteomics data.
The majority of proteins belonging to major components category could be identified in different protein spots of 2D gel, which is an evidence of the high amount of these proteins.
Protein description	NCBInr accession no.	Protein length (aa)	Protein sequence	Total number of 2D spots containing the protein	emPAI in 1D gel analysis
contig17982:1:724:2|similar to Actin-5C (P10987)|Evalue: 1e-138	EZ761195	240	IQAVLSLYASGRTTGIVLDSGDGVSHTVPIYEGYALPHAILRLDLAGRDLTDYLMKILTERGYSFVTTAEREIVRDIKEKLCYVALDFEQEMATAAASSSLEKSYELPDGQVITIGNERFRCPEALFQPSFIGMESCGIHETTYNSIMKCDIDIRKDLYANTVLSGGTTMYPGIADRMQKEITALAPSTMKIKIIAPPERKYSVWIGGSILASLSTFQQMWISKQEYDESGPSIVHRKCF	16	192.6
contig08625:1:110:2|No Annotation	EZ760340	36	QQKKIEGSLLIDTLTLLPSRVKKVNPFVLDKLHELC	39	175.51
contig18438:8:349:2|No Annotation	EZ761288	113	MFYKNSLTGLCGNNNGIANQDDVLPQSADGQIERAEDEYEWSRAYLLQEGSCNAQIPQDKKVNFRQSKSPQGSMQKKFGNNIGQNIEKYFKSSGRDQQRPSQSEGRDNKRMLI	25	164.93
contig04531:1:1454:1|similar to Apolipophorins (Q9U943)|Evalue: 7e-11	EZ759740	484	KAIANLGEVTQVLQGQYNVEQKLLNCVINKNLPTNVSIAAVAALQRQEPLERTTTDRLFTVLSDQERDPLLRMVICMRTLHTVSDPTSIRNILKLIDTEKNEQVKAYMVSHIKGMMSSDVPHHKMAARVIHQVIQERGRPLPHTRARFPQSSYFELSKFFKAPVSGLKNNGEFGGQIETSFIFEEDSHIPRYWNLNVTAASFSKYVQLLEVDVDMKNVDDLIASVYNTQGRGSFAFINTLREKLKRTVKTVVRQVVRVKSARAVISKIFEVASNLEPEAMVNTVFSKIDNYNYSDFIELLSQLKKVNVGEVLNTIMKMLPQNSDIHRMGQAVRNINFDQLDTEKVIEVLTTIGFSEFKVRFVLRKMEEAGIDLDAAFKTLQNFNIEKLQQKLQNFRVQD…	18	148.6
contig02293:1:648:1|similar to Vitellogenin-6 (P18948)|Evalue: 5e-14	EZ759327	216	ERFVSEPLSLIPTAFVEPIPETNAIFEEVLKKPIRFNYENGKVKEFETTEEDPSWSINMKRAILTTFHLSLNDKEESAFSQPFETRYGGQSASFKKSQSEDNEYPQFFTVMEDGAAGRCEASYTVLQTPDSDEFVYPQLETVNAGRPIPIPRPTNAQVLNVTKSYNFKNCEYRPFYVHGMHMSGLCPTCEEKPEEWADLIEATAHTRYNISGTAQK	6	134.37
contig18673:1:499:2|similar to Major egg antigen (P12812)|Evalue: 2e-05	EZ761340	166	SSNNQGSYGSSGHSGLSNYGSGRNDYGYQSSALSRYNDRTGSSAYGGNYGSSYNTGSSSDRQGQSGNDEGFFASIGNWMSNLIGLTDKHSTGGSGGKSIKPQIVEESGQKKVQYNFDVRGFSPENVNLTASGQRIEVTATQEDKDDDHHVRREYRRVITVPEGIKV	22	108.34
contig06595:1:952:2|similar to Vitellogenin-1 (P87498)|Evalue: 3e-07	EZ760059	317	VPRAAKLRVRTNIDERSVELLEFGYETEGFGQNIRNYIGNLTREALSAVTGGRRSSHSRNTRQTSQPTQINMADINSKLKIKPIVPKEMRGSAYLKIFGEETRFAVVNPDTVGRFLVELFGQSQQALTKLTGEGYKIENRRALYPQFELQMPTVFGVPVYMWNRFPLVASMKGKVKVQMEPKPQNIDFSLLQHMPETVKIDTDFTTTLDGQHVYSLGVYAGFIKVATGITTKVSIEVPVKGSLLFRPAENLTKFTWDIPEKPTELLKIQKFPTTIVRKYTNKPPSFKPQSDRADRAPLKHNTRCLLSTLNLRMTSTT	not analyzed	107.89
contig02294:1:661:1|similar to Vitellogenin-4 (P18947)|Evalue: 5e-11	EZ759328	220	GKDLMQIEKVFVGSIHERFVSEPMTLIPTAFVEPIPSSEAPFEEVLKKPIRFNYENGKVKEFETTEEDPSWSINMKRAILTTFHLSLNDKEESAFRQPYPTSNGQPLKKDQDNEYPQLFTVMEDGAAGRCEASYVVLQTPDSDEFVFPQIETVNAGRPIPIPRPTNAQVLNVTKSYNFKNCEYRPFYAYGMHLSGICPTCEDKPEEWSDLIEASAHTRYN	7	95.06
contig06212:1:430:3|No Annotation	EZ760013	142	TSPVRPAPVLRPQPTQVNYGQVNYNNQNQQQNQQQNQQVLSAVDASRAQIAAAIQQGANPNHFGVQTNARYNIAQAPNAQNPDVYTALDALRGRNDLTIDEILNILTNAVAGRDYPIYNDIPSTRFSCENVKQAGFYADAKA	15	85.41
contig22876:95:450:2|similar to Actin, cytoplasmic 1 (P68142)|Evalue: 3e-67	EZ762129	118	MEDEVAALVVDNGSGMCKAGFAGDDAPRAVFPSIVGRPRHQGVMVGMGQKDSYVGDEAQSKRGILTLKYPIEHGIVTNWDDMEKIWHHTFYNELRVAPEEHPVLLTEAPLNPKANREK	20	75.63
contig18794:1:101:3|No Annotation*	EZ761369	33	KTDYNLPQHKMGVTDLKRLFQSDEIQAVLRPKQ	not analyzed	70.62
contig08235:860:1596:2|No Annotation	EZ760287	245	MRIIKEHLQRMTISEPFESAEALKDMIVRLMESDNGRLSQLAVDSVEIAKDFLSAVVNSIQRRLQSSPTLSSLVDQDTFELIRQNIDAIEIPRLEDVDDVLMSAFGMLKAALLRQIKTVGRVENGKVTVQIPHPFKWNSIKSLPQLKDEHLEYGKKLWTRSFNAYKDFTQSGQLPVEMFGKNNSADFYDIDSESEEQMQTTTELYGGRYGAHKGRSSTTQRSRFGASSDEESDSFRGSQESSRHR	7	68.46
contig18537:1:1312:2|PREDICTED: similar to apolipoprotein B [Strongylocentrotus purpuratus] (XP_800206.2)|Evalue: 1e-07	EZ761306	437	PITQRSTRRSHSRSTTDSTNEYDNDSRTPQSKHMRGIDRRQSSGNKGRSSYATDDSDDVELVACIKMLGYELGFLSIHDFKQLPIFSVRDMIRYFKDVVDGFEKQPTIAFKLEAAHPTVTALGIPLTYSLNFTTIASLHVKLNVENNEGVHGSSKIDMKVEPSGVAQLAGGIIVDIPSIHTISVISNTTVKSEFEYRMKLAKSKDTLEIEIEKPDEQLDLLYFNNEMKLSKDEDDFEIFEKQTVRSMETEKCLPSIVEKVTGIKACAELAYSALRGSVMPSGGPYKARFYIESSESEGLKHYRVNARHSTYHQEPIVDSRNRPQHSRSEAHKFDMDFEAPGHRSQRSVKSSFTYNPQRNTASLDMQAPDMSTPRLKFFVHNVTDEDNIFGFESGWDLEY…	26	65.75
contig00982:1:961:2|similar to Actin-5C (P10987)|Evalue: 3e-137	EZ759080	319	IQAVLSLYASGRTTGIVLDSGDGVSHTVPIYEGYALPHAILRLDLAGRDLTDYLMKILTERGYSFVTTAEREIVRDIKEKLCYVALDFEQEMATAAASSSLEKSYELPDGQVITIGNERFRCPEALFQPSFIGMESCGIHETTYNSIMKCDIDIRKDLYANTVLSGGTTMYPGIADRMQKEITALAPSTMKIKIIAPPERKYSVWIGGSILASLSTFQQMWISKAEYDESGPSIVHRKCFXKRAEAWLIEKSAGQSRGCPTNYDCFYEELVWTFVRLWMPVDDRHFCSLKMVLLLLYVRYFSFFTFFRMSKSNLELDVR	37	62.7
contig14962:1:769:2|similar to Myosin heavy chain, muscle (P05661)|Evalue: 6e-58	EZ760892	255	RTDALIKARGDLESQVKDLESALADAESGTTTVQGQKRKLEQDIQNLKKTIDENEAAIQKSEQEKQSKDHQIRNLNDEMARQDELIAKLNKEKKHLEETSSKTSEDLQAEENKVNHLNKVKAKLESTLDELEDNLEREKRIRGDVEKAKRKLEQDLKATQDQVADLEKAKREGEQAMSKRDVDLNSLNSRLEDEHGLVAKLQRQIKEHVARLEEMEEEIEGERQARAKIEKQRQELSRELEEMSERMEEQCAVQQ	4	62.42
contig24758:1:1673:3|similar to Paramyosin (Q86RN8)|Evalue: 2e-126	EZ762631	556	RRAAAERTHSRFEPRETEESITAELEIMIIELDKANSAVQQLEKRVSSLEDTVKSLRNRIDEMTLELETSQRELRAAQASVTQLKSQVEKLTEQRDHLTRENKKLQDDLHEAKEALADANRRFHELEIELRRVEGERDDWRLAYQDSESARKQEEQKVIRLTAEIQQMRIEYERRLHEKEEEYEAMKKQLTIEIETLTARLADAETKLKTEVQRIKKKMQAQITELEMQLDNAQRANMEAQKDHQEAAAPXIQELQVHYEDVQRQLQQTLDQYMLIQKRVQALQAENDEMRVTAETAVRGRKAAEAMLEEVSARAQELTSLNANLLAAKSKLETECAALQQDYDEVSREWRGAEERATKAQTDLNKAMESVHEAEERAMKYDTMRKALETQVKELQVRL…	4	62.28
contig06373:1:1480:1|similar to Vitellogenin-4 (P18947)|Evalue: 9e-11	EZ760037	493	GRDIDTQFAGLPIPDVEVWEIPTNNFTKAAVYNFTAGHESLGVKVNVDALSTYPIGTPYKAIFPIGHKGYLRILTKPTGQSKSLTVSMYEKREVVKTSEKELINKLKDKMPNLELKDTQAKLSPPSNYETAKKYGYSLQFFVQPSSTPSHQQQARETQPGQVPTDYQMRLFLGIVYSWDMLYAKSFAMLENKLPAGPKVACFTGEMRAPDRTGLWYLTPQTPALKPIEGLAEINYGQQCTENKIRIHLKAEQSGEQLNLNKQDLYDEFGTPLAYTVAHEAHEAEGLFQSLYKKCEEDRQIGAYFTEACVDFVKTYTDYLVYKINVEYTHISRPTLKLLQKAEQIALHMYYYNTYIDEVDVYPEHPTSQSASANQPRKFNATIAFGPGRRYVNVYYNTTT…	56	60.6
contig24360:1:563:3|No Annotation	EZ762516	187	SGDAKKFMIESAITEAIYKVTPQHHAAGSIVAYVNMTLTLLSADVQSKAIEFPEQNANLIEGLHMINPEFVEKKDENTYLYETPEAKQPIVQKKQFFPYVDEKPAMIKQIFEKFLKDLENPTEDSADATLLINEMVHYLKFADKKELQQIHEQIKSINVPKIEKEEIEHMFLDILLSTGSNCTFTYI	12	60
contig02295:455:757:2|No Annotation	EZ759329	101	MRFTLFILFSLFLGGCLSAVTRGQPGKASEEQYRHEHEEQWSSVYPQLRQAKYNDVKSFEDGKEFKYLYEGQILTGMPDTHQQYSGLRIRAIVNIQIGAAN	5	58.29
contig13035:1:170:1|No Annotation	EZ760790	56	KQIFEKFVKGLESETEDTAATTILIADMVHYLKYANPQELRQVHEQIKSINVPQVE	50	58.2
contig24586:1:771:2|similar to Vitellogenin-6 (P18948)|Evalue: 5e-10	EZ762594	256	EQKKIEGSLLVDTLSMLPMRLRKIDPTMIEKLYTLCNSMFKGPQELHFAERSCWLAYGTIVHKACAHKHFNPQQWNEVKDTTSNTENKPMKSRKLAXXEKEQASTAEPQTSQEEEQYDNPWCPQXNQDEIVERSNSAWKQMNTEELKIGWLKSIKNMGLPEFIPQLEEIIKDETLPTYIRTQAIYALVQMIDLAEQEVYQILLPIFHTTTIPYQLRIAAYTVMIHGQPPIDILQSIAQKINQEPILEVASYVYSSM	16	55.07
contig26339:1:396:1|No Annotation	EZ762998	131	MTTYPSHYDSGRYNSSNYDSNRYDVNRYNTTNYDSNRYNTNYDSNRYNTNYDTNRYSGYGNASSGHYNSHPSTGYRTIHETREIVRDSDRPFGHSNVYSGHTGYNRDNTYSRDFNTGYGSSDRHYSQYGRF	1	55.04
contig26443:1:303:1|No Annotation	EZ763018	101	FLIESAITEAIYKVTPKHQYAGSLVAFVNMTMTLLSADAQSQPIQFPEQNANIIDGLHMINPEFLEKRDEDSFLYETPEAQNPIVQKKQYWPYVDEKPRMV	52	54.39
contig10105:1:309:3|No Annotation	EZ760515	102	NDIWCSEERFQVLCHQKGSAQIRIQSQAPEVFPTLTLNAQLSPRRISANLDVQQVPQFLRDIIPTKTYEASADVSGDKIIVQFTLPQGLYTSQRGHVSWENE	3	49.63
contig04802:115:695:1|No Annotation	EZ759786	193	MGLGVWESTSEQENMLEYLKALHGNDKAASLYEKNSKVLTGWSYNDHTDYFVHWVRFLPSNVSASFGYRGDKPGLAAFGDNIIEYSFTADSEGETGVLHGKFKIRGTDKSWTKDYEFKEDGNMQMTAKFNDVTAKILFRPTLSARAQGLWEATTEGKNLEKLTEIFKGGPAWPKDEKFRVCIKREGDHYVKTV	11	49.23
contig05208:1:597:1|similar to Myosin heavy chain, muscle (P05661)|Evalue: 3e-50	EZ759850	199	AKVLRAQLEVSQIRSEIDKRIHEKEEEFEATRKNHQRTIDSMQSSLEAEVRGRTEALRMKKKLESDINELEIALDHANKASAEATKNVKKYQQQIKDQQTQIEEEQRARDEAREQAVSNERRATALQGEADELRNTLEQAERLRKSAENELNDANSRLTELTATATSLSAAKRKLESEFQGLHHDLDEMLNEVKGSEEK	not analyzed	48.82
contig07785:1:816:1|No Annotation	EZ760233	272	NFTKSAVVNMTIGHEAVGVKVDFDAQSSYPVGVPFMPVHPIGQKAYFRILAKPDGQVKSVIMSMYEKSELVRAPEQELINKLKDKMADLNLKDSIKGHLNAPKDYDQVNKYGHSIQLFIQPSNTPAAQQPQSTDAQPTQGPSDYQMRLFLAYLLLXXARYFKTIATFDNKASVGPKAACFLSQVLYPERTALWYLTPENIPFTKNVEGHVEWSFGQQCGTENKVHIHMTAEPTGEQLNLEKESLYDQFGSPVPYSVAHEVHEAEGLFQSLYK	12	48.7
contig24202:107:1017:2|similar to Apolipoprotein B-100 (P04114)|Evalue: 3e-18	EZ762460	303	MARIALLVLCIVASALAGPRRDVSAHLLHALQXDSVFESGQSYEYQYSGRAEVGVGYGDARTVGIGFDCKIQVAIPQPCQYTLKVQSCEVLEREGMPQTPDFATIDQELEYIAQNPTNRQSWRPSDKSQELTQQLSKYPIQAIASNGQIEEVLYNEDEPIWVVNIKKAILDALHLKKDLNQQTQLRRPMSLEPSVHGLCPTHYSSHGQSSKVTVKKDLTACIQAPKPQYMMNPLAAFINTTTIAPLFMKAESHCVYTVEQSAIKSMVCREVHSLFPVPFLKGNLSAADANVTQTLKLIGKSGQ	16	47.92
contig13127:1:930:1|similar to Myosin-7 (Q91Z83)|Evalue: 1e-116	EZ760799	310	KGTLEDQIVQANPVLEAFGNAKTTRNDNSSRFGKFIRIHFGTSGKLSGADIEEYLLEKSRVVFQQPLERSYHIFYQLMSGAIPGLLERLLLSTNIMDYHLVSQGKTTVEGMDDVKEMKDTDYAFNVLGFSPEEKEQVYSVVSIVMNFGEQKFKQRPREEQCEPDGTEYIEKVGHLSGVSPALLVTALTKPKVKVGTEVVTKGQTKDQSTFAVLALCKAIYKLLFSWLVVRVNQTLETKAKRQFFIGVLDIAGFEIFDYNGFEQLCINFXHEKLQQFFNHHMFVLEQEEYKREGIDWEFIDFGLDLQACIE	not analyzed	46.57
contig02107:1:417:1|similar to Myosin heavy chain, muscle (P05661)|Evalue: 4e-35	EZ759286	139	GAAIKGGKRIIQKLEERVRELETELDSEQRRHAETXEELRKHERRVKELQFQSEEDKKSYQRMQDLTDKLQQKIKTYKRQIEETEEVAGMNLAKYRKLQHELEESDERADIAEQTLQKLRAKNRSGASVAPTAGAGGKS	1	45.53
contig01345:1:144:1|similar to Myosin heavy chain, muscle (P05661)|Evalue: 2e-08	EZ759146	48	IQAQKKKIEDTELALQKSEQEKNSKDNQIRNLNDEMARQDELIAKTEK	not analyzed	43.96
contig02022:1:119:3|No Annotation	EZ759264	39	IGEHQIEIVPPQGRPTAKVSEYTILYNGQPIPQPPTEGK	not analyzed	43.8
contig02694:1:571:2|No Annotation	EZ759400	189	YDMALDTVKATLKSDGEEIKIKYTHDERGAYGTYKKGDIEVQRFYRRLIPDELLGTFEFSGKQVNAETFNKALLGGNKNKHNFSGSKKIELKCEGDKYTETVHYEGGKQMKFDFLLGELGHGTSPNGTKVDYFYSFHTKMGRQVLRGDFWSTDKPHRYFNVNFEWENEKDLVLTYHMDHVVAKRWFKRV	12	40.57
contig22711:32:1325:2|similar to Elongation factor 1-alpha (P41752)|Evalue: 0.0	EZ762083	431	MGKEKVHVNIVVIGHVDSGKSTTTGHLIYKCGGIDKRTIEKFEKEAQEMGKGSFKYAWVLDKLKQERERGITIDIALWKFETPKYYVTIIDAPGHRDFIKNMITGTSQADCAVLVTPAPPGEFEAGISKNGQTREHALLAYTLGVKQMIVAVNKMDSSEPPFSEDRFNEIVKEVSGYVKKIGYNPKTIPFVPISGWHGDNMVEASEKMPWYKGWTVERGDKTVEGKTLLEALDSISPPARPTDKPLRLPLQDVYKIGGIGTVPVGRVETGVIKPGMVVTFAPTGLTTEVKSVEMHHESLPEAIPGDNVGFNIKNVSVKDIRRGFVCGDSKNDPPKESASFNAQVIVLNHPGEIRNGYTPVLDCHTAHIACKFNEIKEKVDRRSGKSIEENPKTIKSGDA…	15	38.85
contig24531:1:590:3|PREDICTED: apolipoprotein B [Danio rerio] (XP_694827.3)|Evalue: 2e-05	EZ762575	196	EERCDESAVNEVLEDLLSDVKDEIELGTPAKFNKLVDRMRQCPRLESVVRRMSSGSADEKDAAKYIIVQALIQCATPACTTAFASLINSDELPRAIFEPILFAMSLNQVGNPLFLKELVTVCQQRPSRVCAMTIGALTNKLVTDNEELLQTPEYQQPIRQATDFVVRLLEEQNCEASGILRQIRSEDEATKTIIAL	22	38.74
contig26295:1:531:2|similar to Vitellogenin-6 (P18948)|Evalue: 4e-16	EZ762991	176	DEEKIQWLKSIKNMGLPEFIPQLEQIIEDESLPVYIRTQAIYALVHMIHVAPQEVYQILLPIYHTTTIPYQLRIAAYSVVIYSQPPIDVLQSIAQKVNQEPILEVASYVYSSMSTIANLSDPCIKNFTQDLRTVLYTVAPVNTDLTHSKNIHYGMWSEYLKQGIFMEIATTADLDS	41	37.64
contig25609:1:118:2|No Annotation	EZ762840	38	KFLEPVTVPRAQWLNECGLQNDNIKFPFDLPQDPLPKA	4	37.44
contig20019:1:1092:1|similar to Arginine kinase (Q95V58)|Evalue: 1e-145	EZ761641	363	RLEQWVQQMLDKKLDEGYKTLQADPKCHSLLRKYMTPEIIQKLKDTKTKMGASLWDCVQSGVANIDSGVGIYAPDAESYTTFKDLFYPIINDYHVGFDIEKGAKHPKSDFGMDKLNFPNPDPEGKYIISTRVRCGRSLQGFPFNPLLNEQQYKEMEDKVKNALAAMPDELSGTYYPLTGMTKDIQNKLIDDHFLFKEGDRFLQAAQAVRFWPTGRGIFHNDAKTFLVWVNEEDHLRIISMQKGGDLMAVYKRLIKGVNAIEKMLPFSHDDTLGYLTFCPTNLGTTIRASVHIKLPKISQNLEEFHKIAAKYNLQVRGTSGEHTESVGGVYDVSNKRRMGLTEYEAVKEMYDGIVELIKLESQS	10	37.1
contig10543:1:889:2|similar to Filamin-A (Q8BTM8)|Evalue: 1e-72	EZ760561	295	AFHVNTHGVKGQVSATVTMPNGKXEDANISPIDTESYAVRFMPYENGIYFVNVKFNNAPIRGSPFRIRVGKEEGDPAQVLAHGKGLEATKTGTQAEFTVNTLKAGAGTLACTIDGPSKVAMDCSEVDEGYKIRYTPLAPGDYFVAVKYNGRHIVGSPFRVPCSGQAKGGSGQAGFKESNSVMVETVTKSETTTKVQNLLHHSTDVGKVVAKGTGLEKAFAGKQNTFTVKADAAGNDMLLVGVYGKNKPAEEVHVKHMGHHAFTVNYLLKERGEYVLVVKYGEEHINGSPFFINCV	3	36.73
contig26565:106:1698:1|similar to Protein disulfide-isomerase 2 (Q17770)|Evalue: 6e-144	EZ763042	530	MRALGVVSLVALCLLTTGVQSADYTEEENVLVLTKDNFEDALKEFPDILVEFYAPWCGHCKSLAPEYAKAATSMREVAETKNLRLAKVDATVETDLATKYGVRGYPTLKFYHDGQESEYNGPRQAEGIVNWLKKKTGFPATKLTDIDAAKAFIAGREVAVVGFFKDENSDEAKAFLDTVRAFDDIEFGYVSDDAVAKEYKTSGKNKVILFKNFDDRLVEYSGDYDKTKITSWVKENSLPLFIEFNQQTAQRVFAGDIKSHLLVFMSKAAENFQKVNESVRALATTYKNKMLMVFVNTDTEENSRITEFFGLTKDALPAVRLISLADQLVKYKPEAGDLNPETLTKFIDSYLGGKLKPHLNSQDVPEDWNAKSVKVLVGKNFDEVVMDKSKDVLVEFYAP…	13	36.48
contig13522:1:269:3|No Annotation	EZ760825	89	TKGLLKNEKYNEKNRREMYEKQYSYENQYRMYLERNPQQSQQTPKTAAHKFINTIRYIRPTPLITGNGREEFPQWSNLPIRTFQMWEIP	2	35.97
contig18052:1:207:1|No Annotation	EZ761213	69	AQDKAFESLYNGKFDYSDQVTFKGDQYDTDDATKRGYVFSNIKYATSNRFEIPIINEDFSYMNDENRQK	not analyzed	35.33
contig04301:1:1559:3|similar to ATP synthase subunit beta (Q39Q56)|Evalue: 0.0	EZ759701	518	QQLNFLVAAQQRFQSGQPAQQNRGQQQPNRGQQNQQMQRGPSSQAALGSGGKVVAVIGAVVDVHFDGELPPILNALEVENRQPRLVLEIAQHLGENTVRTIAMDGTEGLIRGQKVVDTGFPIRIPVGPETLGRIMNVIGEPIDERGPIQTKKFAAIHAEAPEFVEMSVQAEILVTGIKVVDLLAPYAKGGKIGLFGGAGVGKTVLIMELINNVAKAHGGYSVFAGVGERTREGNDLYHEMIEGGVISLKDNTSKVALVYGQMNEPPGARARVALTGLTVAEYFRDQEGQDVLLFIDNIFRFTQAGSEVSALLGRIPSAVGYQPTLATDMGQMQERITTTKKGSITSVQAIYVPADDLTDPAPATTFAHLDATTVLSRGIAELGIYPAVDPLDSTSRIMD…	6	34.93
contig00641:1:549:1|similar to Myosin heavy chain, striated muscle (P24733)|Evalue: 3e-50	EZ759017	183	MMDAARLADELRQEQEHAMNVEKARKGLENQMKEMSARLEEAEASALKGGKRIIQKLEERVREIESELDSEQRKHAESEKNIRKHERRVKELQFQGDEDKKNYQRLQDLTDKLQQKIKAYKRQIEETEEVASMNLAKYRKLQHELEESDQRADIAEQTVSKLRAKNRSGASAAPSSPAAGGKS	not analyzed	34.33
contig19607:1:514:2|No Annotation	EZ761554	171	QQVLPKLTGEGYKMENRRIAMPRFDFSMPTVFGFPLYVRSTFPIVASMEGKLKVQLTPKPQNIDFSLLQHMPHTVKVDADFTTKFDGTHLCTFGLMMPFIKAGAGVTHKISVEMPVKGSLMFKPAENLTRFIWDMPEKPTELVRVETYPLTYLRKATLKKASFLLVRSAVS	8	34.15
contig22232:1:250:2|No Annotation	EZ761993	83	ISDAARINTEKRIMSVDLTDINSAPGMFDAAKTLIEFLYFTRGTFDTAHIQGLTALTTLRLKDGTATIRAADLDTLTKLDSIF	not analyzed	33.65
contig26360:1:1109:3|similar to Vitellogenin-2 (P05690)|Evalue: 2e-12	EZ763003	368	ADRQEGAYFTPACIEFVKQHTDYLLYKFNVEYTKLSRPTLKLLQKVEQVLHYMYYWNTNVDEVDVYPEQPISQTPADKQMKKFNATIAFSADRRYVNAYYNTTTKKVSMINLRLPREVTPLSAIIPFRPSHFLAFDAPSFCTITGNKMTTYDGLHSEMPLSECYHLMTKDNSPDELFAVLAANIKAQAGPQELNKKIMVVLPGHSIEITAPQGRTPSKVSDYQIVINGQPITEQLSANKPITVPPQTPEHQSIAYITLVNPESDGDKEPIIAVISRVAKFRVHFDGKTIVVLPSIYYKNDLAGLCGNYNNVAFGDDVLPESLSTERQMERAEDEYEWSRAFIVQKDNCKADIPQDKKTNLRQSKSKRN	18	33.27
contig23852:3162:3608:1|similar to Troponin I (P36188)|Evalue: 2e-23	EZ762384	148	KKEQERKSEERRRILNERIGNDSHNNVDDENRLRDICKQYHERIRTLEEERYDLEVKVRAKDYELNELTIQVNDLRGKFVKPALKKVSKYDTKFAKMEKKGQDAAVDFRSNLKSTGISKFAMEEEKPSEKEKPEWAAKKGTGEEEVEA	1	32.94
contig07915:1:1267:2|similar to Heat shock cognate 71 kDa protein (Q90473)|Evalue: 0.0	EZ760247	422	GTTYSCVGVFQHGKVEIIANDQGNRTTPSYVGFTDTERLVGDAAKNQVAMNPEHTVFDAKRLIGRRFEDATVQGDMKHWPFKVVSDGGKPKIQVEYKGETKQFFPEEISAMVLQKMKETAEAYLGKTVTQAVVTVPAXFNDSQRQATKDAGTISGMNILRIINEPTAAAIAYGLDKKVGGERNVLIFDLGGGTFDVSILTIEEGIFEVKSTAGDTHLGGEDFDNRMVTHFIQEFQRKHKKNISDNPRAVRRLRTACERAKRTLSSSTQASIEIDSLYEGVDFYSNITRARFEELCADLFRGTLDPVEKSLRDAKMDKNQIHDIVLVGGSTRIPKVQKLLQDFFNGKELNKSINPDEAVAYGAAVQAAILSGDKSEAVQDLLLLDVTPLSLGIETAGGVM…	8	32.48
contig00571:1:108:2|similar to Myosin-3 (P12844)|Evalue: 4e-08	EZ759003	35	ARLADELRQEQEHAMHIEKARKALETQVKELQVRL	not analyzed	31.51
contig01191:1:298:2|similar to 40S ribosomal protein S3 (Q90YS2)|Evalue: 2e-32	EZ759116	98	RAKSMKFTDGIMIHSGDPINHYVDKAVRHVLLRQGVLGIQVKIMLPHDPSGKSGPRRPLPDNITIMEPKEEDYHITPSSEQKEQQGAVQPVTNVTMSG	not analyzed	31.11
contig26256:1:544:1|similar to Myosin heavy chain, muscle (P05661)|Evalue: 4e-37	EZ762982	181	ALRRENKNLADEIKDLTDQLGEGGRSVHELAKSRKRLELEKEELQAALEEAEAALENEEAKVLRAQLEVSQIRSEIDKRIQEKEEEFETTRKNHQRALDSMQASLEAEARGRAEALRMKKKLXVDINELEIALDHANKASAEATKNVKSXSAADQGPADKVEEEQRSRDDAREQAQAAERR	1	30.15
contig01971:138:399:3|AGAP000941-PA [Anopheles gambiae str (XP_560153.3)|Evalue: 8e-05	EZ759251	87	MARHSSEITIPILKRETSVIDTEFGSVGGRFDDEMRKMDSEMDRLRGDIVEGNRKLESSFSRTVTTTTRTTSTKGGTTSSSSSQEFS	not analyzed	30.05
